# Supplementary material for: The Hotdog fold: wrapping up a superfamily of thioesterases and dehydratases
Source: BMC Bioinformatics. 2004 Aug 12;5:109. doi: 10.1186/1471-2105-5-109 (PMC516016; doi:10.1186/1471-2105-5-109)
Supplement: Additional File 3 — The HotDog domain superfamily. This xml-like file contains 1293 (95%) of the HotDog domain containing sequences, grouped into 85 clusters, which permits investigators to immediately identify HotDog domain(s) in their 'unknown' protein of interest and allow them to infer some functionality. [file 1471-2105-5-109-S3.xml]

<clusterset>
  <cluster id="1" size="135">
    <match id="Q9V9W4 : Q9V9W4 CG1774 protein (GH08048P)."/>
    <match id="Q95TK5 : Q95TK5 LD44914p (CG1635-PA)."/>
    <match id="Q9V9W5 : Q9V9W5 CG1638 protein."/>
    <match id="Q7QFT9 : Q7QFT9 AgCP13919 (Fragment)."/>
    <match id="Q9R0X4 : AC48_MOUSE 48 kDa acyl-CoA thioester hydrolase, mitochondrial precursor (EC 3.1.2.-) (p48) (Mt-ACT48) (Protein U8)."/>
    <match id="Q9Y305 : CG16_HUMAN Putative acyl-CoA thioester hydrolase CGI-16 (EC 3.1.2.-)."/>
    <match id="Q7T175 : Q7T175 SI:bZ1F1.1.1 (Novel protein similar to acyl-CoA thioester hydrolases) (Fragment)."/>
    <match id="Q7Z8J2 : Q7Z8J2 Acyl-CoA thioester hydrolase."/>
    <match id="Q8J0J9 : Q8J0J9 Acyl-CoA thioester hydrolase (EC 3.1.2.1)."/>
    <match id="Q94245 : Q94245 F57F4.1 protein."/>
    <match id="O16725 : O16725 Hypothetical protein T07D3.9."/>
    <match id="Q86S55 : Q86S55 Hypothetical protein T07D3.9b."/>
    <match id="O49337 : O49337 At2g30720 protein."/>
    <match id="Q9LK77 : Q9LK77 Similarity to acyl-CoA thioesterase."/>
    <match id="Q9H2R8 : Q9H2R8 CGI16-iso."/>
    <match id="Q96EA2 : Q96EA2 Hypothetical protein."/>
    <match id="Q23044 : Q23044 Hypothetical protein."/>
    <match id="Q9HR42 : Q9HR42 Acyl-CoA hydrolase."/>
    <match id="Q9HMQ9 : Q9HMQ9 Acyl-CoA thioester hydrolase."/>
    <match id="Q9ABN6 : Q9ABN6 Cytosolic long-chain acyl-CoA thioester hydrolase family protein."/>
    <match id="Q84F01 : Q84F01 Acyl-CoA thioester-like hydrolase."/>
    <match id="O66120 : YCIA_ZYMMO Hypothetical 16.2 kDa protein (EC 3.1.2.-)."/>
    <match id="P25944 : YCIA_SALTY Putative acyl-CoA thioester hydrolase yciA (EC 3.1.2.-) (P14 protein)."/>
    <match id="Q7W4D3 : Q7W4D3 Putative thioesterase."/>
    <match id="Q7VV79 : Q7VV79 Putative thioesterase."/>
    <match id="Q7WFU1 : Q7WFU1 Putative thioesterase."/>
    <match id="Q8ZEH6 : Q8ZEH6 Putative acyl-CoA thioester hydrolase (EC 3.1.2.-) (Hypothetical protein)."/>
    <match id="Q9CNU6 : Q9CNU6 Hypothetical protein PM0328."/>
    <match id="Q7N470 : Q7N470 Similar to putative acyl-CoA thioester hydrolase YciA."/>
    <match id="P04379 : YCIA_ECOLI Putative acyl-CoA thioester hydrolase yciA (EC 3.1.2.-) (P14 protein)."/>
    <match id="P44886 : YCIA_HAEIN Putative acyl-CoA thioester hydrolase HI0827 (EC 3.1.2.-)."/>
    <match id="Q8XCC1 : Q8XCC1 Orf, hypothetical protein."/>
    <match id="Q8U968 : Q8U968 Acyl-CoA hydrolase."/>
    <match id="Q8G9D6 : Q8G9D6 Acyl-CoA thioesterase."/>
    <match id="Q87U26 : Q87U26 Cytosolic long-chain acyl-CoA thioester hydrolase family protein."/>
    <match id="Q89AL4 : Y254_BUCBP Putative acyl-CoA thioester hydrolase bbp254 (EC 3.1.2.-)."/>
    <match id="Q7QME7 : Q7QME7 EbiP1991 (Fragment)."/>
    <match id="Q8UDX4 : Q8UDX4 Acyl-CoA hydrolase."/>
    <match id="Q9HTJ3 : Q9HTJ3 Hypothetical protein PA5371."/>
    <match id="Q8Y259 : Q8Y259 Hypothetical protein RSc0477."/>
    <match id="Q89SH0 : Q89SH0 Acyl-CoA hydrolase."/>
    <match id="Q88C52 : Q88C52 Long-chain acyl-CoA thioester hydrolase family protein."/>
    <match id="Q7VKZ2 : Q7VKZ2 Putative acyl CoA thioester hydrolase."/>
    <match id="Q9JUV2 : Q9JUV2 Putative acyl-CoA hydrolase."/>
    <match id="Q92P90 : Q92P90 Hypothetical protein R01898."/>
    <match id="Q9JZR7 : Q9JZR7 Acyl CoA thioester hydrolase family protein."/>
    <match id="P42398 : Y263_BUCAP Putative acyl-CoA thioester hydrolase BUsg263 (EC 3.1.2.-)."/>
    <match id="Q9PP18 : Q9PP18 Putative hydrolase."/>
    <match id="Q98I24 : Q98I24 Probable acyl-CoA hydrolase."/>
    <match id="Q7MM61 : Q7MM61 Acyl-CoA hydrolase."/>
    <match id="Q8D8A7 : Q8D8A7 Acyl-CoA hydrolase."/>
    <match id="Q87NA4 : Q87NA4 Putative acyl-CoA hydrolase."/>
    <match id="Q9KRE1 : Q9KRE1 Hypothetical protein VC1701."/>
    <match id="Q8YIE1 : Q8YIE1 Acyl-CoA hydrolase (EC 3.1.2.20)."/>
    <match id="Q8FZH2 : Q8FZH2 Long-chain acyl-CoA thioester hydrolase, putative."/>
    <match id="Q9RXN1 : Q9RXN1 Hypothetical protein DR0279."/>
    <match id="P57362 : Y274_BUCAI Putative acyl-CoA thioester hydrolase BU274 (EC 3.1.2.-)."/>
    <match id="Q7NUH6 : Q7NUH6 Probable medium-chain acyl coenzyme A hydrolase (EC 3.1.2.19)."/>
    <match id="Q824Q6 : Q824Q6 Cytosolic acyl-CoA thioester hydrolase family protein."/>
    <match id="Q8G9P8 : Q8G9P8 P14 protein."/>
    <match id="Q9PJK7 : Y822_CHLMU Putative acyl-CoA thioester hydrolase TC0822 (EC 3.1.2.-)."/>
    <match id="Q9KEQ1 : Q9KEQ1 Acyl-CoA hydrolase."/>
    <match id="O84540 : Y535_CHLTR Putative acyl-CoA thioester hydrolase CT535 (EC 3.1.2.-)."/>
    <match id="Q7QLR0 : Q7QLR0 EbiP472 (Fragment)."/>
    <match id="Q9KAI5 : Q9KAI5 Acyl-CoA thioester hydrolase."/>
    <match id="Q81RJ1 : Q81RJ1 Cytosolic long-chain acyl-CoA thioester hydrolase family protein."/>
    <match id="Q9HKJ9 : Q9HKJ9 Acyl-CoA hydrolase related protein."/>
    <match id="Q8PFB3 : Q8PFB3 Hypothetical protein XAC4070."/>
    <match id="Q8P3T7 : Q8P3T7 Hypothetical protein XCC3982."/>
    <match id="Q8EM17 : Q8EM17 Acyl-CoA thioester hydrolase (EC 3.1.2.-)."/>
    <match id="Q88C27 : Q88C27 Long-chain acyl-CoA thioester hydrolase family protein."/>
    <match id="Q7MFB9 : Q7MFB9 Acyl-CoA hydrolase."/>
    <match id="Q8D3U5 : Q8D3U5 Acyl-CoA hydrolase."/>
    <match id="Q8CRV5 : Q8CRV5 Conserved hypothetical protein."/>
    <match id="Q81EE4 : Q81EE4 Acyl-CoA hydrolase (EC 3.1.2.20)."/>
    <match id="P49851 : YKHA_BACSU Putative acyl-CoA thioester hydrolase ykhA (EC 3.1.2.-)."/>
    <match id="Q99T03 : Q99T03 Hypothetical protein SA1694 (Hypothetical protein MW1818)."/>
    <match id="Q87GC0 : Q87GC0 Acyl-CoA thioester hydrolase-related protein."/>
    <match id="Q7WEJ9 : Q7WEJ9 Putative acyl-CoA thioester hydrolase."/>
    <match id="Q931N3 : Q931N3 Hypothetical protein SAV1878."/>
    <match id="Q7W380 : Q7W380 Putative acyl-CoA thioester hydrolase."/>
    <match id="Q97B23 : Q97B23 Acyl coenzyme A thioester hydrolase."/>
    <match id="Q81JM8 : Q81JM8 Cytosolic long-chain acyl-CoA thioester hydrolase family protein."/>
    <match id="Q814K4 : Q814K4 Acyl-CoA hydrolase (EC 3.1.2.20)."/>
    <match id="Q92A62 : Q92A62 Hypothetical protein lin2060."/>
    <match id="Q9JTP2 : Q9JTP2 Putative acyl-CoA hydrolase."/>
    <match id="Q9JYQ0 : Q9JYQ0 Acyl CoA thioester hydrolase family protein."/>
    <match id="Q88MV2 : Q88MV2 Long-chain acyl-CoA thioester hydrolase family protein."/>
    <match id="Q87TZ7 : Q87TZ7 Cytosolic long-chain acyl-CoA thioester hydrolase family protein."/>
    <match id="Q8EDH7 : Q8EDH7 Cytosolic long-chain acyl-CoA thioester hydrolase family protein."/>
    <match id="Q9KL09 : Q9KL09 Acyl-CoA thioester hydrolase-related protein."/>
    <match id="Q92TG6 : Q92TG6 Putative acyl-CoA thioester hydrolase protein (EC 3.1.2.-)."/>
    <match id="Q83C60 : Q83C60 Long chain acyl-CoA thioester hydrolase family protein."/>
    <match id="Q9HT54 : Q9HT54 Hypothetical protein PA5519."/>
    <match id="Q8XTB0 : Q8XTB0 Probable acyl-CoA thioester hydrolase-related protein."/>
    <match id="Q8Y5V9 : Q8Y5V9 Hypothetical protein lmo1946."/>
    <match id="O33537 : O33537 Hypothetical protein."/>
    <match id="Q9HXQ3 : Q9HXQ3 Hypothetical protein PA3741."/>
    <match id="Q8U9A2 : Q8U9A2 Acyl-CoA hydrolase."/>
    <match id="Q9Z7Q0 : Y654_CHLPN Putative acyl-CoA thioester hydrolase CPn0654/CP0093/CPj0654/CpB0680 (EC 3.1.2.-)."/>
    <match id="Q9I0E9 : Q9I0E9 Hypothetical protein PA2693."/>
    <match id="Q8EDU6 : Q8EDU6 Cytosolic long-chain acyl-CoA thioester hydrolase family protein."/>
    <match id="Q8P7L8 : Q8P7L8 Acyl-CoA thioester hydrolase."/>
    <match id="Q82DF3 : Q82DF3 Putative acyl-CoA hydrolase."/>
    <match id="Q93J53 : Q93J53 Putative acyl-CoA hydrolase."/>
    <match id="Q8PIY9 : Q8PIY9 Acyl-CoA thioester hydrolase."/>
    <match id="Q831Q6 : Q831Q6 Acyl-CoA thioester hydrolase."/>
    <match id="Q8RLA7 : Q8RLA7 Acyl-CoA hydrolase."/>
    <match id="Q88WF4 : Q88WF4 Acyl-CoA thioester hydrolase (Putative)."/>
    <match id="Q9RZL9 : Q9RZL9 Hypothetical protein DRB0106."/>
    <match id="Q7M8M9 : Q7M8M9 Acyl-CoA hydrolase."/>
    <match id="Q91V12 : BACH_MOUSE Cytosolic acyl coenzyme A thioester hydrolase (EC 3.1.2.2) (Long chain acyl-CoA thioester hydrolase) (CTE-II) (Brain acyl-CoA hydrolase)."/>
    <match id="Q64559 : BACH_RAT Cytosolic acyl coenzyme A thioester hydrolase (EC 3.1.2.2) (Long chain acyl-CoA thioester hydrolase) (CTE-II) (Brain acyl-CoA hydrolase) (ACT) (LACH1) (ACH1)."/>
    <match id="O00154 : BACH_HUMAN Cytosolic acyl coenzyme A thioester hydrolase (EC 3.1.2.2) (Long chain acyl-CoA thioester hydrolase) (CTE-II) (Brain acyl-CoA hydrolase)."/>
    <match id="Q8CAL6 : Q8CAL6 Brown fat inducible thioesterase 2."/>
    <match id="Q8VHQ9 : THEA_MOUSE Brown fat inducible thioesterase (EC 3.1.2.-) (BFIT) (Adipose associated thioesterase)."/>
    <match id="Q80TT9 : Q80TT9 MKIAA0707 protein (Fragment)."/>
    <match id="O05729 : VDLD_HELPY Protein vdlD."/>
    <match id="Q83AT3 : Q83AT3 Long chain acyl-CoA thioester hydrolase family protein."/>
    <match id="Q8WXI4 : THEA_HUMAN Brown fat inducible thioesterase (EC 3.1.2.-) (BFIT) (Adipose associated thioesterase)."/>
    <match id="Q975X5 : Q975X5 Putative cytosolic acyl-CoA thioester hydrolase."/>
    <match id="Q7NYW6 : Q7NYW6 Probable acy-CoA thioester hydrolase-related protein."/>
    <match id="Q9DBK0 : CACH_MOUSE Cytoplasmic acetyl-CoA hydrolase 1 (EC 3.1.2.1) (CACH-1) (mCACH-1)."/>
    <match id="Q9RHY3 : Q9RHY3 ORF2."/>
    <match id="Q8FMM5 : Q8FMM5 Conserved hypothetical protein."/>
    <match id="Q8NMI7 : Q8NMI7 Acyl-CoA hydrolase."/>
    <match id="Q7VFM3 : Q7VFM3 Hypothetical protein."/>
    <match id="Q96YB6 : Q96YB6 Hypothetical protein ST2251."/>
    <match id="Q97WD9 : Q97WD9 Probable acyl-coenzyme a thioester hydrolase."/>
    <match id="Q8WYK0 : CACH_HUMAN Cytoplasmic acetyl-CoA hydrolase 1 (EC 3.1.2.1) (CACH-1) (hCACH-1)."/>
    <match id="Q93J64 : Q93J64 Hypothetical protein SCO0980 (Fragment)."/>
    <match id="Q9YF99 : Q9YF99 365AA long hypothetical acyl-CoA hydrolase."/>
    <match id="Q8ZT73 : Q8ZT73 Acyl coenzyme A thioester hydrolase."/>
    <match id="Q99NB7 : CACH_RAT Cytoplasmic acetyl-CoA hydrolase 1 (EC 3.1.2.1) (CACH-1) (rACH)."/>
    <match id="Q8KEE5 : Q8KEE5 Cytosolic long-chain acyl-CoA thioester hydrolase family protein."/>
  </cluster>
  <cluster id="2" size="130">
    <match id="Q87W74 : Q87W74 Coronafacic acid synthetase, dehydratase component."/>
    <match id="P72238 : CFA2_PSESG Coronafacic acid dehydratase (EC 4.2.1.-) (CFA-dehydratase)."/>
    <match id="Q7MXT8 : Q7MXT8 UDP-3-O-acyl-GlcNAc deacetylase/beta-hydroxyacyl-[acyl carrier protein] dehydratase FabZ."/>
    <match id="Q8A015 : Q8A015 UDP-3-O-[3-hydroxymyristoyl] N-acetylglucosamine deacetylase."/>
    <match id="Q8KBX0 : Q8KBX0 UDP-3-O-3-hydroxymyristoyl N-acetylglucosamine deacetylase/(3R)-hydroxymyristoyl-(acyl-carrier-protein) dehydratase."/>
    <match id="Q94F93 : Q94F93 Putative 3-keto-acyl-ACP dehydratase."/>
    <match id="Q9SIE3 : Q9SIE3 Putative beta-hydroxyacyl-ACP dehydratase (At2g22230/T26C19.11)."/>
    <match id="Q8LBU6 : Q8LBU6 Putative beta-hydroxyacyl-ACP dehydratase."/>
    <match id="Q9LX13 : Q9LX13 (3R)-hydroxymyristoyl-[acyl carrier protein] dehydratase-like protein (At5g10160)."/>
    <match id="Q7RP73 : Q7RP73 Beta-hydroxyacyl-ACP dehydratase precursor."/>
    <match id="Q8DI01 : FABZ_SYNEL (3R)-hydroxymyristoyl-[acyl carrier protein] dehydratase (EC 4.2.1.-) ((3R)-hydroxymyristoyl ACP dehydrase)."/>
    <match id="Q8DBF0 : FABZ_VIBVU (3R)-hydroxymyristoyl-[acyl carrier protein] dehydratase (EC 4.2.1.-) ((3R)-hydroxymyristoyl ACP dehydrase)."/>
    <match id="Q7U319 : Q7U319 3-hydroxymyristoyl-(acyl carrier protein) dehydratase."/>
    <match id="Q7M7J1 : Q7M7J1 3-hydroxymyristoyl/3-hydroxydecanoyl-(acyl carrier protein) dehydratase."/>
    <match id="O97376 : O97376 Beta-hydroxyacyl-ACP dehydratase precursor."/>
    <match id="Q820W7 : FABZ_COXBU (3R)-hydroxymyristoyl-[acyl carrier protein] dehydratase (EC 4.2.1.-) ((3R)-hydroxymyristoyl ACP dehydrase)."/>
    <match id="Q8YUR4 : FABZ_ANASP (3R)-hydroxymyristoyl-[acyl carrier protein] dehydratase (EC 4.2.1.-) ((3R)-hydroxymyristoyl ACP dehydrase)."/>
    <match id="O66468 : FABZ_AQUAE (3R)-hydroxymyristoyl-[acyl carrier protein] dehydratase (EC 4.2.1.-) ((3R)-hydroxymyristoyl ACP dehydrase)."/>
    <match id="Q87ME8 : FABZ_VIBPA (3R)-hydroxymyristoyl-[acyl carrier protein] dehydratase (EC 4.2.1.-) ((3R)-hydroxymyristoyl ACP dehydrase)."/>
    <match id="Q9CJK9 : FABZ_PASMU (3R)-hydroxymyristoyl-[acyl carrier protein] dehydratase (EC 4.2.1.-) ((3R)-hydroxymyristoyl ACP dehydrase)."/>
    <match id="Q7NVY3 : Q7NVY3 (3R)-hydroxymyristol acyl carrier protein dehydratase (EC 4.2.1.58)."/>
    <match id="Q8XLG8 : FABZ_CLOPE (3R)-hydroxymyristoyl-[acyl carrier protein] dehydratase (EC 4.2.1.-) ((3R)-hydroxymyristoyl ACP dehydrase)."/>
    <match id="Q8EGG4 : FABZ_SHEON (3R)-hydroxymyristoyl-[acyl carrier protein] dehydratase (EC 4.2.1.-) ((3R)-hydroxymyristoyl ACP dehydrase)."/>
    <match id="Q7N8N6 : Q7N8N6 (3R)-hydroxymyristoyl-[acyl carrier protein] dehydratase ((3R)-hydroxymyristoyl ACP dehydrase) (17 kDa actomyosincomponent)."/>
    <match id="Q814Y7 : FABZ_BACCR (3R)-hydroxymyristoyl-[acyl carrier protein] dehydratase (EC 4.2.1.-) ((3R)-hydroxymyristoyl ACP dehydrase)."/>
    <match id="Q9KPW3 : FABZ_VIBCH (3R)-hydroxymyristoyl-[acyl carrier protein] dehydratase (EC 4.2.1.-) ((3R)-hydroxymyristoyl ACP dehydrase)."/>
    <match id="Q965D7 : Q965D7 Beta-hydroxyacyl-ACP dehydratase precursor (Fatty acid synthesis protein)."/>
    <match id="Q8I6T4 : Q8I6T4 Beta-hydroxyacyl-acp dehydratase precursor (EC 4.2.1.-)."/>
    <match id="Q99SF9 : FABZ_STAAM (3R)-hydroxymyristoyl-[acyl carrier protein] dehydratase (EC 4.2.1.-) ((3R)-hydroxymyristoyl ACP dehydrase)."/>
    <match id="Q8CNJ9 : FABZ_STAEP (3R)-hydroxymyristoyl-[acyl carrier protein] dehydratase (EC 4.2.1.-) ((3R)-hydroxymyristoyl ACP dehydrase)."/>
    <match id="Q81JE0 : FABZ_BACAA (3R)-hydroxymyristoyl-[acyl carrier protein] dehydratase (EC 4.2.1.-) ((3R)-hydroxymyristoyl ACP dehydrase)."/>
    <match id="Q8RD71 : FABZ_THETN (3R)-hydroxymyristoyl-[acyl carrier protein] dehydratase (EC 4.2.1.-) ((3R)-hydroxymyristoyl ACP dehydrase)."/>
    <match id="Q7VM25 : Q7VM25 (3R)-hydroxymyristoyl-acyl carrier protein dehydratase."/>
    <match id="Q7VRD5 : Q7VRD5 (3R)-hydroxymyristol acyl carrier protein dehydrase (EC 4.2.1.-)."/>
    <match id="Q8EMB1 : FABZ_OCEIH (3R)-hydroxymyristoyl-[acyl carrier protein] dehydratase (EC 4.2.1.-) ((3R)-hydroxymyristoyl ACP dehydrase)."/>
    <match id="Q7TV98 : Q7TV98 3-hydroxymyristoyl/3-hydroxydecanoyl-(acyl carrier protein) dehydratase."/>
    <match id="Q98MC5 : FABZ_RHILO (3R)-hydroxymyristoyl-[acyl carrier protein] dehydratase (EC 4.2.1.-) ((3R)-hydroxymyristoyl ACP dehydrase)."/>
    <match id="Q8VQ22 : FABZ_BARHE (3R)-hydroxymyristoyl-[acyl carrier protein] dehydratase (EC 4.2.1.-) ((3R)-hydroxymyristoyl ACP dehydrase)."/>
    <match id="Q899N7 : FABZ_CLOTE (3R)-hydroxymyristoyl-[acyl carrier protein] dehydratase (EC 4.2.1.-) ((3R)-hydroxymyristoyl ACP dehydrase)."/>
    <match id="Q8E1K3 : Q8E1K3 (3R)-hydroxymyristoyl-(acyl-carrier-protein) dehydratase."/>
    <match id="Q8E720 : Q8E720 Hypothetical protein."/>
    <match id="Q7PAB5 : Q7PAB5 (3R)-hydroxymyristoyl-[acyl carrier protein] dehydratase (EC 4.2.1.-)."/>
    <match id="Q9PIM2 : FABZ_CAMJE (3R)-hydroxymyristoyl-[acyl carrier protein] dehydratase (EC 4.2.1.-) ((3R)-hydroxymyristoyl ACP dehydrase)."/>
    <match id="P32204 : FABZ_RICRI (3R)-hydroxymyristoyl-[acyl carrier protein] dehydratase (EC 4.2.1.-) ((3R)-hydroxymyristoyl ACP dehydrase)."/>
    <match id="Q89KQ3 : FABZ_BRAJA (3R)-hydroxymyristoyl-[acyl carrier protein] dehydratase (EC 4.2.1.-) ((3R)-hydroxymyristoyl ACP dehydrase)."/>
    <match id="Q92JQ8 : FABZ_RICCN (3R)-hydroxymyristoyl-[acyl carrier protein] dehydratase (EC 4.2.1.-) ((3R)-hydroxymyristoyl ACP dehydrase)."/>
    <match id="Q9ZED4 : FABZ_RICPR (3R)-hydroxymyristoyl-[acyl carrier protein] dehydratase (EC 4.2.1.-) ((3R)-hydroxymyristoyl ACP dehydrase)."/>
    <match id="Q8DSN8 : FABZ_STRMU (3R)-hydroxymyristoyl-[acyl carrier protein] dehydratase (EC 4.2.1.-) ((3R)-hydroxymyristoyl ACP dehydrase)."/>
    <match id="P73848 : FABZ_SYNY3 (3R)-hydroxymyristoyl-[acyl carrier protein] dehydratase (EC 4.2.1.-) ((3R)-hydroxymyristoyl ACP dehydrase)."/>
    <match id="Q7MAS2 : Q7MAS2 Putative 3R-hydroxymyristoyl-acyl carrier protein (EC 4.2.1.-)."/>
    <match id="Q8K631 : FABZ_STRP3 (3R)-hydroxymyristoyl-[acyl carrier protein] dehydratase (EC 4.2.1.-) ((3R)-hydroxymyristoyl ACP dehydrase)."/>
    <match id="Q927W9 : FABZ_LISIN (3R)-hydroxymyristoyl-[acyl carrier protein] dehydratase (EC 4.2.1.-) ((3R)-hydroxymyristoyl ACP dehydrase)."/>
    <match id="Q9A714 : FABZ_CAUCR (3R)-hydroxymyristoyl-[acyl carrier protein] dehydratase (EC 4.2.1.-) ((3R)-hydroxymyristoyl ACP dehydrase)."/>
    <match id="Q8Y4C6 : FABZ_LISMO (3R)-hydroxymyristoyl-[acyl carrier protein] dehydratase (EC 4.2.1.-) ((3R)-hydroxymyristoyl ACP dehydrase)."/>
    <match id="P45012 : FABZ_HAEIN (3R)-hydroxymyristoyl-[acyl carrier protein] dehydratase (EC 4.2.1.-) ((3R)-hydroxymyristoyl ACP dehydrase)."/>
    <match id="Q8PML6 : FABZ_XANAC (3R)-hydroxymyristoyl-[acyl carrier protein] dehydratase (EC 4.2.1.-) ((3R)-hydroxymyristoyl ACP dehydrase)."/>
    <match id="Q7V5X4 : Q7V5X4 Putative (3R)-hydroxymyristoyl-[acyl carrier protein] dehydratase (EC 4.2.1.-)."/>
    <match id="P58175 : FABZ_STRPY (3R)-hydroxymyristoyl-[acyl carrier protein] dehydratase (EC 4.2.1.-) ((3R)-hydroxymyristoyl ACP dehydrase)."/>
    <match id="Q7U8Q6 : Q7U8Q6 (3R)-hydroxymyristoyl-[acyl carrier protein] dehydratase (EC 4.2.1.-)."/>
    <match id="P59202 : FABZ_STRR6 (3R)-hydroxymyristoyl-[acyl carrier protein] dehydratase (EC 4.2.1.-) ((3R)-hydroxymyristoyl ACP dehydrase)."/>
    <match id="P21773 : FABZ_SALTY (3R)-hydroxymyristoyl-[acyl carrier protein] dehydratase (EC 4.2.1.-) ((3R)-hydroxymyristoyl ACP dehydrase)."/>
    <match id="Q92Q46 : FABZ_RHIME (3R)-hydroxymyristoyl-[acyl carrier protein] dehydratase (EC 4.2.1.-) ((3R)-hydroxymyristoyl ACP dehydrase)."/>
    <match id="Q8UFL4 : FABZ_AGRT5 (3R)-hydroxymyristoyl-[acyl carrier protein] dehydratase (EC 4.2.1.-) ((3R)-hydroxymyristoyl ACP dehydrase)."/>
    <match id="Q820T5 : FAZ2_ENTFA (3R)-hydroxymyristoyl-[acyl carrier protein] dehydratase 2 (EC 4.2.1.-) ((3R)-hydroxymyristoyl ACP dehydrase 2)."/>
    <match id="P21774 : FABZ_ECOLI (3R)-hydroxymyristoyl-[acyl carrier protein] dehydratase (EC 4.2.1.-) ((3R)-hydroxymyristoyl ACP dehydrase) (17 kDa actomyosin component)."/>
    <match id="Q886N2 : FABZ_PSESM (3R)-hydroxymyristoyl-[acyl carrier protein] dehydratase (EC 4.2.1.-) ((3R)-hydroxymyristoyl ACP dehydrase)."/>
    <match id="P59201 : FABZ_STRPN (3R)-hydroxymyristoyl-[acyl carrier protein] dehydratase (EC 4.2.1.-) ((3R)-hydroxymyristoyl ACP dehydrase)."/>
    <match id="Q8G0E4 : FABZ_BRUSU (3R)-hydroxymyristoyl-[acyl carrier protein] dehydratase (EC 4.2.1.-) ((3R)-hydroxymyristoyl ACP dehydrase)."/>
    <match id="Q9HXY7 : FABZ_PSEAE (3R)-hydroxymyristoyl-[acyl carrier protein] dehydratase (EC 4.2.1.-) ((3R)-hydroxymyristoyl ACP dehydrase)."/>
    <match id="Q8PAW4 : FABZ_XANCP (3R)-hydroxymyristoyl-[acyl carrier protein] dehydratase (EC 4.2.1.-) ((3R)-hydroxymyristoyl ACP dehydrase)."/>
    <match id="Q9WZQ8 : FABZ_THEMA (3R)-hydroxymyristoyl-[acyl carrier protein] dehydratase (EC 4.2.1.-) ((3R)-hydroxymyristoyl ACP dehydrase)."/>
    <match id="Q8YHG9 : FABZ_BRUME (3R)-hydroxymyristoyl-[acyl carrier protein] dehydratase (EC 4.2.1.-) ((3R)-hydroxymyristoyl ACP dehydrase)."/>
    <match id="Q7PU54 : Q7PU54 ENSANGP00000001958 (Fragment)."/>
    <match id="Q7V0D0 : Q7V0D0 Putative (3R)-hydroxymyristoyl-[acyl carrier protein] dehydratase (EC 4.2.1.-)."/>
    <match id="Q44631 : FABZ_BRUAB (3R)-hydroxymyristoyl-[acyl carrier protein] dehydratase (EC 4.2.1.-) ((3R)-hydroxymyristoyl ACP dehydrase)."/>
    <match id="Q8ZH57 : FABZ_YERPE (3R)-hydroxymyristoyl-[acyl carrier protein] dehydratase (EC 4.2.1.-) ((3R)-hydroxymyristoyl ACP dehydrase)."/>
    <match id="P32205 : FABZ_YEREN (3R)-hydroxymyristoyl-[acyl carrier protein] dehydratase (EC 4.2.1.-) ((3R)-hydroxymyristoyl ACP dehydrase)."/>
    <match id="Q87EI3 : FABZ_XYLFT (3R)-hydroxymyristoyl-[acyl carrier protein] dehydratase (EC 4.2.1.-) ((3R)-hydroxymyristoyl ACP dehydrase)."/>
    <match id="Q8XZI0 : FABZ_RALSO (3R)-hydroxymyristoyl-[acyl carrier protein] dehydratase (EC 4.2.1.-) ((3R)-hydroxymyristoyl ACP dehydrase)."/>
    <match id="Q9ZJL6 : FABZ_HELPJ (3R)-hydroxymyristoyl-[acyl carrier protein] dehydratase (EC 4.2.1.-) ((3R)-hydroxymyristoyl ACP dehydrase)."/>
    <match id="Q88MG9 : FABZ_PSEPK (3R)-hydroxymyristoyl-[acyl carrier protein] dehydratase (EC 4.2.1.-) ((3R)-hydroxymyristoyl ACP dehydrase)."/>
    <match id="O25928 : FABZ_HELPY (3R)-hydroxymyristoyl-[acyl carrier protein] dehydratase (EC 4.2.1.-) ((3R)-hydroxymyristoyl ACP dehydrase)."/>
    <match id="Q9PEI4 : FABZ_XYLFA (3R)-hydroxymyristoyl-[acyl carrier protein] dehydratase (EC 4.2.1.-) ((3R)-hydroxymyristoyl ACP dehydrase)."/>
    <match id="O84537 : FABZ_CHLTR (3R)-hydroxymyristoyl-[acyl carrier protein] dehydratase (EC 4.2.1.-) ((3R)-hydroxymyristoyl ACP dehydrase)."/>
    <match id="Q9CHF4 : FAZ2_LACLA (3R)-hydroxymyristoyl-[acyl carrier protein] dehydratase 2 (EC 4.2.1.-) ((3R)-hydroxymyristoyl ACP dehydrase 2)."/>
    <match id="Q97DA9 : FABZ_CLOAB (3R)-hydroxymyristoyl-[acyl carrier protein] dehydratase (EC 4.2.1.-) ((3R)-hydroxymyristoyl ACP dehydrase)."/>
    <match id="Q9PJL0 : FABZ_CHLMU (3R)-hydroxymyristoyl-[acyl carrier protein] dehydratase (EC 4.2.1.-) ((3R)-hydroxymyristoyl ACP dehydrase)."/>
    <match id="Q8R690 : FABZ_FUSNN (3R)-hydroxymyristoyl-[acyl carrier protein] dehydratase (EC 4.2.1.-) ((3R)-hydroxymyristoyl ACP dehydrase)."/>
    <match id="Q9JX28 : FABZ_NEIMA (3R)-hydroxymyristoyl-[acyl carrier protein] dehydratase (EC 4.2.1.-) ((3R)-hydroxymyristoyl ACP dehydrase)."/>
    <match id="Q9FAY8 : Q9FAY8 Similar to Bacillus subtilis hydroxymyristoyl-(acyl carrier protein) dehydratase (Fragment)."/>
    <match id="P95378 : FABZ_NEIMB (3R)-hydroxymyristoyl-[acyl carrier protein] dehydratase (EC 4.2.1.-) ((3R)-hydroxymyristoyl ACP dehydrase)."/>
    <match id="Q7WJ83 : Q7WJ83 (3R)-hydroxymyristol-[acyl carrier protein] dehydratase (EC 4.2.1.-)."/>
    <match id="Q7VYB9 : Q7VYB9 (3R)-hydroxymyristol-[acyl carrier protein] dehydratase (EC 4.2.1.-)."/>
    <match id="Q9K6J4 : FABZ_BACHD (3R)-hydroxymyristoyl-[acyl carrier protein] dehydratase (EC 4.2.1.-) ((3R)-hydroxymyristoyl ACP dehydrase)."/>
    <match id="Q82U05 : FABZ_NITEU (3R)-hydroxymyristoyl-[acyl carrier protein] dehydratase (EC 4.2.1.-) ((3R)-hydroxymyristoyl ACP dehydrase)."/>
    <match id="Q7WA49 : Q7WA49 (3R)-hydroxymyristol-[acyl carrier protein] dehydratase (EC 4.2.1.-)."/>
    <match id="Q9X5F5 : FABZ_ZYMMO (3R)-hydroxymyristoyl-[acyl carrier protein] dehydratase (EC 4.2.1.-) ((3R)-hydroxymyristoyl ACP dehydrase)."/>
    <match id="Q7NJG6 : Q7NJG6 (3R)-hydroxymyristoyl-[acyl carrier protein] dehydratase."/>
    <match id="Q820V3 : FAZ1_ENTFA (3R)-hydroxymyristoyl-[acyl carrier protein] dehydratase 1 (EC 4.2.1.-) ((3R)-hydroxymyristoyl ACP dehydrase 1)."/>
    <match id="P94584 : FABZ_BACSU (3R)-hydroxymyristoyl-[acyl carrier protein] dehydratase (EC 4.2.1.-) ((3R)-hydroxymyristoyl ACP dehydrase)."/>
    <match id="Q820F1 : FABZ_CHLCV (3R)-hydroxymyristoyl-[acyl carrier protein] dehydratase (EC 4.2.1.-) ((3R)-hydroxymyristoyl ACP dehydrase)."/>
    <match id="Q9Z7Q3 : FABZ_CHLPN (3R)-hydroxymyristoyl-[acyl carrier protein] dehydratase (EC 4.2.1.-) ((3R)-hydroxymyristoyl ACP dehydrase)."/>
    <match id="Q88WG9 : FABZ_LACPL (3R)-hydroxymyristoyl-[acyl carrier protein] dehydratase (EC 4.2.1.-) ((3R)-hydroxymyristoyl ACP dehydrase)."/>
    <match id="Q9RVF5 : FABZ_DEIRA (3R)-hydroxymyristoyl-[acyl carrier protein] dehydratase (EC 4.2.1.-) ((3R)-hydroxymyristoyl ACP dehydrase)."/>
    <match id="Q8K9S4 : FABZ_BUCAP (3R)-hydroxymyristoyl-[acyl carrier protein] dehydratase (EC 4.2.1.-) ((3R)-hydroxymyristoyl ACP dehydrase)."/>
    <match id="Q89AN9 : Q89AN9 (3R)-hydroxymyristoyl-[acyl carrier protein] dehydratase (EC 4.2.1.-)."/>
    <match id="Q9CI03 : FAZ1_LACLA (3R)-hydroxymyristoyl-[acyl carrier protein] dehydratase 1 (EC 4.2.1.-) ((3R)-hydroxymyristoyl ACP dehydrase 1)."/>
    <match id="Q9X431 : Q9X431 CylZ."/>
    <match id="Q8E6C8 : Q8E6C8 Hypothetical protein."/>
    <match id="Q8E0R0 : Q8E0R0 CylZ protein."/>
    <match id="Q7UG50 : Q7UG50 Probable beta-hydroxyacyl-ACP dehydratase (EC 4.2.1.-)."/>
    <match id="Q7P453 : Q7P453 (3R)-hydroxymyristoyl-[acyl carrier protein] dehydratase (EC 4.2.1.-)."/>
    <match id="Q9RC57 : YI50_BACHD Probable thioester dehydrase BH1850 (EC 4.2.1.-)."/>
    <match id="Q54721 : Q54721 (3R)-hydroxymyristoyl acyl carrier protein dehydrase (Fragment)."/>
    <match id="Q81C82 : Q81C82 (3R)-hydroxymyristoyl-[acyl carrier protein] dehydratase (EC 4.2.1.-)."/>
    <match id="Q81JF0 : Q81JF0 (3R)-hydroxymyristoyl-(acyl-carrier-protein) dehydratase, putative."/>
    <match id="Q88WG2 : Q88WG2 (3R)-hydroxymyristoyl-[acyl carrier protein] dehydratase (EC 4.2.1.-)."/>
    <match id="O54490 : O54490 FabZ (Fragment)."/>
    <match id="Q89NM8 : Q89NM8 Hydroxymyristoyl-acyl carrier protein dehydratase."/>
    <match id="Q7UEY6 : Q7UEY6 Probable beta-hydroxyacyl-ACP dehydratase (EC 4.2.1.-)."/>
    <match id="Q8UF03 : Q8UF03 Hydroxymyristoyl-acyl carrier protein dehydratase."/>
    <match id="Q9XBJ7 : Q9XBJ7 Hypothetical protein (Fragment)."/>
    <match id="P42961 : YCSD_BACSU Hypothetical protein ycsD."/>
    <match id="Q8KSU0 : Q8KSU0 Hypothetical protein."/>
    <match id="Q92P52 : Q92P52 Putative (3R)-hydroxymyristoyl-[acyl carrier] dehydratase transmembrane protein (EC 4.2.1.-)."/>
    <match id="Q820X6 : Q820X6 (3R)-hydroxymyristoyl-(acyl-carrier-protein) dehydratase, putative."/>
    <match id="Q7TTZ3 : Q7TTZ3 Probable hydroxymyristoyl-(acyl carrier protein) dehydratase (EC 4.2.1.-)."/>
    <match id="Q8D063 : Q8D063 Putative myristoyl-acyl carrier dehydratase."/>
    <match id="Q8ZG61 : Q8ZG61 Putative (3R)-hydroxymyristoyl-[acyl-carrier-protein] dehydrase."/>
    <match id="P57331 : Y237_BUCAI Hypothetical protein BU237 precursor."/>
  </cluster>
  <cluster id="3" size="122">
    <match id="Q7WE86 : Q7WE86 Hypothetical protein."/>
    <match id="Q7WBN6 : Q7WBN6 Hypothetical protein."/>
    <match id="Q7WPM5 : Q7WPM5 Hypothetical protein."/>
    <match id="Q7VUX2 : Q7VUX2 Hypothetical protein."/>
    <match id="Q7WMW8 : Q7WMW8 Hypothetical protein."/>
    <match id="Q7WBE7 : Q7WBE7 Hypothetical protein."/>
    <match id="Q7WE75 : Q7WE75 Hypothetical protein."/>
    <match id="Q89X90 : Q89X90 Blr0424 protein."/>
    <match id="Q9LBK2 : Q9LBK2 (R)-specific enoyl-CoA hydratase."/>
    <match id="Q87XS6 : Q87XS6 MaoC-like domain protein."/>
    <match id="Q8KY19 : Q8KY19 (R)-specific enoyl-CoA hydratase PhaJ1."/>
    <match id="Q88EB4 : Q88EB4 Enoyl-CoA hydratase, R-specific."/>
    <match id="Q8KRE2 : Q8KRE2 (R)-specific enoyl-CoA hydratase."/>
    <match id="Q9AAA2 : Q9AAA2 MaoC family protein."/>
    <match id="Q8RC87 : Q8RC87 Predicted acyl dehydratase."/>
    <match id="O68070 : O68070 Hypothetical protein."/>
    <match id="Q7NRG2 : Q7NRG2 Probable maoC-like dehydratase."/>
    <match id="Q897M7 : Q897M7 (de)hydratase mit maoC domain."/>
    <match id="Q7P7V9 : Q7P7V9 3-hydroxybutyryl-CoA dehydratase (EC 4.2.1.55)."/>
    <match id="Q81G96 : Q81G96 3-hydroxybutyryl-CoA dehydratase (EC 4.2.1.55)."/>
    <match id="Q81TF2 : Q81TF2 MaoC family protein."/>
    <match id="Q8RFA0 : Q8RFA0 Dehydrogenase with MaoC-like domain."/>
    <match id="Q81RV8 : Q81RV8 MaoC family protein."/>
    <match id="Q9A2Q8 : Q9A2Q8 MaoC family protein."/>
    <match id="O32472 : O32472 Aeromonas caviae phaC PHA synthase,complete cds."/>
    <match id="Q8RT81 : Q8RT81 Enoyl-CoA hydrotase."/>
    <match id="Q8EYU8 : Q8EYU8 MaoC family protein."/>
    <match id="Q7X2V0 : Q7X2V0 Putative MaoC family dehydratase."/>
    <match id="Q8RP95 : Q8RP95 R-specific enoyl-CoA hydratase (Fragment)."/>
    <match id="Q9L9X2 : Q9L9X2 (R)-specific trans-2,3-enoylacyl-CoA hydratase."/>
    <match id="O29141 : O29141 Hypothetical protein AF1124."/>
    <match id="Q833N7 : Q833N7 MaoC family protein."/>
    <match id="Q9FJI2 : Q9FJI2 Genomic DNA, chromosome 5, TAC clone:K9B18."/>
    <match id="Q9A2B0 : Q9A2B0 MaoC family protein."/>
    <match id="Q8F2Y4 : Q8F2Y4 MaoC family protein."/>
    <match id="Q82LU6 : Q82LU6 Hypothetical protein."/>
    <match id="Q9ZBK4 : Q9ZBK4 Hypothetical protein SCO6470."/>
    <match id="Q7WC65 : Q7WC65 Hypothetical protein."/>
    <match id="Q7VSI2 : Q7VSI2 Hypothetical protein."/>
    <match id="Q7WQ69 : Q7WQ69 Hypothetical protein."/>
    <match id="Q9HN18 : Q9HN18 Monoamine oxidase regulatory-like."/>
    <match id="Q83EF0 : Q83EF0 MaoC domain protein."/>
    <match id="Q9KIF1 : Q9KIF1 FkbR2."/>
    <match id="Q9ZC37 : Q9ZC37 Similar to regulatory proteins (Putative transcription regulatory protein)."/>
    <match id="Q8D0C6 : Q8D0C6 Putative transcriptional regulator."/>
    <match id="Q9HRM9 : Q9HRM9 Molybdenum cofactor biosynthesis protein."/>
    <match id="Q8ZM35 : Q8ZM35 Putative monoamine oxidase."/>
    <match id="Q93DX2 : Q93DX2 FkbR2."/>
    <match id="Q98LS1 : Q98LS1 Probable monoamine oxidase regulatory protein."/>
    <match id="Q99Q03 : Q99Q03 Spore associated protein, SapE."/>
    <match id="Q7TYF8 : Q7TYF8 Possible oxidase regulatory-related protein."/>
    <match id="O06163 : O06163 MAOC (MoaC family protein)."/>
    <match id="Q9RUZ1 : Q9RUZ1 MAOC-related protein."/>
    <match id="Q89FA5 : Q89FA5 Blr6796 protein."/>
    <match id="Q7NBA2 : Q7NBA2 MaoC."/>
    <match id="Q7WGH2 : Q7WGH2 Putative transcriptional regulator."/>
    <match id="Q7WBU8 : Q7WBU8 Hypothetical protein."/>
    <match id="Q7WPU4 : Q7WPU4 Hypothetical protein."/>
    <match id="Q976X1 : Q976X1 Hypothetical protein ST0068."/>
    <match id="Q7W4Z4 : Q7W4Z4 Putative transcriptional regulator."/>
    <match id="Q97U86 : Q97U86 Regulatory protein, putative."/>
    <match id="Q7W0R1 : Q7W0R1 MaoC family protein."/>
    <match id="P49251 : MAOC_KLEAE MAOC protein."/>
    <match id="P77455 : MAOC_ECOLI MaoC protein (Phenylacetic acid degradation protein paaZ)."/>
    <match id="Q9RRV4 : Q9RRV4 Aldehyde dehydrogenase."/>
    <match id="O84987 : O84987 PaaN."/>
    <match id="Q88HT3 : Q88HT3 Ring-opening enzyme."/>
    <match id="Q845J0 : Q845J0 Putative ring-opening enzyme."/>
    <match id="Q92TG5 : Q92TG5 Putative aldehyde dehydrogenase protein (EC 1.2.1.-)."/>
    <match id="Q8FRT1 : Q8FRT1 Putative dehydrogenase."/>
    <match id="O27971 : O27971 MAOC protein."/>
    <match id="O30041 : O30041 Monoamine oxidase regulatory protein, putative."/>
    <match id="Q986Z7 : Q986Z7 Hypothetical protein mll7145."/>
    <match id="Q93TU5 : Q93TU5 FAD-binding protein."/>
    <match id="Q92VL2 : Q92VL2 Putative MaoC-like (Monoamine oxidase-like) protein, similar to NodN (EC 1.4.3.4)."/>
    <match id="Q976V4 : Q976V4 Hypothetical protein ST0086."/>
    <match id="Q89Q24 : Q89Q24 Blr3306 protein."/>
    <match id="Q81KZ8 : Q81KZ8 MaoC like domain protein."/>
    <match id="Q7WN88 : Q7WN88 Hypothetical protein."/>
    <match id="Q7W0W4 : Q7W0W4 Hypothetical protein."/>
    <match id="Q7VX71 : Q7VX71 Hypothetical protein."/>
    <match id="Q7WLI4 : Q7WLI4 Hypothetical protein."/>
    <match id="Q7W837 : Q7W837 Hypothetical protein."/>
    <match id="Q7VVT2 : Q7VVT2 Hypothetical protein."/>
    <match id="Q7WKN8 : Q7WKN8 Hypothetical protein."/>
    <match id="Q98AG4 : Q98AG4 Molybdenum cofactor biosynthesis protein."/>
    <match id="O28346 : O28346 Monoamine oxidase regulatory protein, putative."/>
    <match id="Q7WWU5 : Q7WWU5 Hypothetical protein."/>
    <match id="Q89Q33 : Q89Q33 Bll3297 protein."/>
    <match id="Q97YZ5 : Q97YZ5 Monoamine oxidase regulatory protein."/>
    <match id="Q7W7A1 : Q7W7A1 Hypothetical protein."/>
    <match id="Q89DK1 : Q89DK1 Bll7438 protein."/>
    <match id="Q8UD93 : Q8UD93 Hypothetical protein Atu2234."/>
    <match id="Q8ERN5 : Q8ERN5 Hypothetical conserved protein."/>
    <match id="P96670 : P96670 YDEM protein."/>
    <match id="Q9LBY7 : Q9LBY7 Hypothetical protein."/>
    <match id="O54520 : O54520 ORF CN038 (Hypothetical protein SA0037) (Hypothetical protein SAV0040) (Hypothetical protein MW0030)."/>
    <match id="Q89NH7 : Q89NH7 Blr3861 protein."/>
    <match id="Q7NTY2 : Q7NTY2 MaoC protein."/>
    <match id="Q7VY27 : Q7VY27 Hypothetical protein."/>
    <match id="Q7WMG6 : Q7WMG6 Hypothetical protein."/>
    <match id="Q8XXS0 : Q8XXS0 Hypothetical protein RSc2043."/>
    <match id="Q7WB02 : Q7WB02 Hypothetical protein."/>
    <match id="Q8YIG6 : Q8YIG6 (R)-specific enoyl-CoA hydratase (EC 4.2.1.-)."/>
    <match id="Q92N64 : Q92N64 Hypothetical protein R02358."/>
    <match id="Q8FZE6 : Q8FZE6 MaoC-related protein."/>
    <match id="Q98HV2 : Q98HV2 Hypothetical protein mlr2698."/>
    <match id="Q8XQU8 : Q8XQU8 Hypothetical protein RSp1120."/>
    <match id="Q92N63 : Q92N63 Hypothetical protein R02359."/>
    <match id="Q89DK2 : Q89DK2 Bll7437 protein."/>
    <match id="Q988L8 : Q988L8 Hypothetical protein mll6685."/>
    <match id="Q8UD92 : Q8UD92 Hypothetical protein Atu2235."/>
    <match id="Q98HV1 : Q98HV1 Hypothetical protein mlr2699."/>
    <match id="Q8YIG7 : Q8YIG7 Monoamine oxidase regulatory protein, putative."/>
    <match id="Q8FZE5 : Q8FZE5 MaoC-related protein."/>
    <match id="Q89GF1 : Q89GF1 Bll6394 protein."/>
    <match id="Q817G0 : Q817G0 MaoC family protein."/>
    <match id="Q7UGS9 : Q7UGS9 Similar to monoamine oxidase regulatory protein."/>
    <match id="Q9HQ35 : Q9HQ35 Vng1349c."/>
    <match id="Q92UM3 : Q92UM3 Hypothetical protein RB1103."/>
    <match id="Q88IJ9 : Q88IJ9 MaoC domain protein."/>
    <match id="Q986Y5 : Q986Y5 Hypothetical protein mll7159."/>
  </cluster>
  <cluster id="4" size="102">
    <match id="Q9HTM6 : Q9HTM6 Hypothetical protein PA5329."/>
    <match id="Q44017 : Q44017 Hypothetical 16.6 kDa protein in GBD 5'REGION (ORF6)."/>
    <match id="Q8XYI5 : Q8XYI5 Putative thioesterase protein (EC 3.1.-.-)."/>
    <match id="Q8E9A9 : Q8E9A9 Conserved hypothetical protein."/>
    <match id="Q8X6L6 : Q8X6L6 Orf, hypothetical protein."/>
    <match id="Q8FJ08 : Q8FJ08 Hypothetical protein."/>
    <match id="Q87V41 : Q87V41 4-hydroxybenzoyl-CoA thioesterase domain protein."/>
    <match id="Q8XSV3 : Q8XSV3 Hypothetical protein RSp0364."/>
    <match id="Q87RA9 : Q87RA9 Hypothetical protein."/>
    <match id="Q7MMJ7 : Q7MMJ7 Predicted thioesterase."/>
    <match id="Q8DFZ7 : Q8DFZ7 Predicted thioesterase."/>
    <match id="Q9ZLX8 : Y496_HELPJ Hypothetical protein JHP0448."/>
    <match id="P94842 : Y496_HELPY Hypothetical protein HP0496."/>
    <match id="Q7VHS7 : Q7VHS7 Hypothetical protein."/>
    <match id="Q9PNX0 : Q9PNX0 Hypothetical protein Cj0965c."/>
    <match id="Q7MRK3 : Q7MRK3 Hypothetical protein."/>
    <match id="Q8Z8C2 : Q8Z8C2 Hypothetical protein STY0790 (Hypothetical protein ybgC)."/>
    <match id="Q9KR07 : Q9KR07 Hypothetical protein VC1840."/>
    <match id="Q9WWX4 : Q9WWX4 Hypothetical protein."/>
    <match id="Q88NI9 : Q88NI9 Conserved hypothetical protein TIGR00051."/>
    <match id="Q8ZQT7 : Q8ZQT7 Putative esterase."/>
    <match id="P08999 : YBGC_ECOLI Protein ybgC."/>
    <match id="Q8Y7J6 : Q8Y7J6 Hypothetical protein lmo1281."/>
    <match id="Q92C71 : Q92C71 Hypothetical protein lin1320."/>
    <match id="Q45061 : Q45061 YNEP."/>
    <match id="Q8EQL3 : Q8EQL3 Hypothetical conserved protein."/>
    <match id="Q9KAJ9 : Q9KAJ9 Hypothetical protein BH2288."/>
    <match id="Q81Y90 : Q81Y90 4-hydroxybenzoyl-CoA thioesterase, putative."/>
    <match id="Q81AG4 : Q81AG4 Esterase (EC 3.-.-.-)."/>
    <match id="Q8CSP1 : Q8CSP1 Conserved hypothetical protein."/>
    <match id="Q8NWU9 : Q8NWU9 Hypothetical protein MW1238."/>
    <match id="Q99UC7 : Q99UC7 Hypothetical protein SAV1351."/>
    <match id="Q8R916 : Q8R916 Predicted thioesterase."/>
    <match id="O67466 : YE94_AQUAE Hypothetical protein AQ_1494."/>
    <match id="Q7UFY0 : Q7UFY0 Hypothetical protein."/>
    <match id="Q7VKU0 : Q7VKU0 Hypothetical protein."/>
    <match id="Q8DUU8 : Q8DUU8 Conserved hypothetical protein, probable esterase."/>
    <match id="Q97MC7 : Q97MC7 Predicted esterase."/>
    <match id="Q7MJ83 : Q7MJ83 Hypothetical protein VV2279."/>
    <match id="Q9CM67 : Q9CM67 Hypothetical protein PM0971."/>
    <match id="Q87Y36 : Q87Y36 Conserved hypothetical protein TIGR00051."/>
    <match id="P44679 : YBGC_HAEIN Hypothetical protein HI0386."/>
    <match id="Q8Y1F9 : Q8Y1F9 Putative thioesterase protein (EC 3.1.-.-)."/>
    <match id="Q8DAM7 : Q8DAM7 Conserved hypothetical protein."/>
    <match id="Q87QU3 : Q87QU3 Conserved hypothetical protein."/>
    <match id="Q7N6U0 : Q7N6U0 Similar to unknown protein YbgC protein of Escherichia coli."/>
    <match id="Q9I4Z5 : Q9I4Z5 Hypothetical protein PA0968."/>
    <match id="Q9S355 : Q9S355 Orf1."/>
    <match id="Q7W480 : Q7W480 Hypothetical protein."/>
    <match id="Q7WFN8 : Q7WFN8 Hypothetical protein."/>
    <match id="Q7VTZ9 : Q7VTZ9 Hypothetical protein."/>
    <match id="Q8ZGZ5 : Q8ZGZ5 Hypothetical protein YPO1120."/>
    <match id="Q8P6E8 : Q8P6E8 Hypothetical protein XCC3022."/>
    <match id="Q8PHV3 : Q8PHV3 Hypothetical protein XAC3146."/>
    <match id="Q8EDJ4 : Q8EDJ4 Conserved hypothetical protein TIGR00051."/>
    <match id="Q82XP3 : Q82XP3 4-hydroxybenzoyl-CoA thioesterase family active site."/>
    <match id="Q937K7 : Q937K7 YbgC protein."/>
    <match id="Q92M94 : Q92M94 Hypothetical protein R02744."/>
    <match id="Q87CZ9 : Q87CZ9 Conserved hypothetical protein."/>
    <match id="Q9PC80 : Q9PC80 Hypothetical protein Xf1901."/>
    <match id="Q8U9L0 : Q8U9L0 Hypothetical protein Atu3718."/>
    <match id="Q98F79 : Q98F79 Hypothetical protein mll3892."/>
    <match id="Q89E75 : Q89E75 Bll7212 protein."/>
    <match id="Q9A3H0 : Q9A3H0 Hypothetical protein CC3234."/>
    <match id="Q9RVW9 : Q9RVW9 Hypothetical protein DR0902."/>
    <match id="Q8XL28 : Q8XL28 Hypothetical protein CPE1214."/>
    <match id="Q8YIV4 : Q8YIV4 4-hydroxybenzoyl-CoA thioesterase family active site."/>
    <match id="Q93TG8 : Q93TG8 Hypothetical protein (Fragment)."/>
    <match id="Q8FZ03 : Q8FZ03 Conserved hypothetical protein."/>
    <match id="Q89E76 : Q89E76 Bll7211 protein."/>
    <match id="Q7U4T5 : Q7U4T5 Hypothetical protein."/>
    <match id="Q7V5A9 : Q7V5A9 Conserved hypothetical."/>
    <match id="Q7VDL8 : Q7VDL8 Predicted thioesterase."/>
    <match id="Q8YPW1 : Q8YPW1 Hypothetical protein Alr4079."/>
    <match id="Q7V171 : Q7V171 4-hydroxybenzoyl-CoA thioesterase family active site."/>
    <match id="Q55116 : Y410_SYNY3 Hypothetical protein sll0410."/>
    <match id="Q88L85 : Q88L85 Conserved hypothetical protein TIGR00051."/>
    <match id="Q9HU04 : Q9HU04 Hypothetical protein PA5185."/>
    <match id="Q7WIS5 : Q7WIS5 Putative 4-hydroxybenzoyl-CoA thioesterase."/>
    <match id="Q7W716 : Q7W716 Putative 4-hydroxybenzoyl-CoA thioesterase."/>
    <match id="O07408 : O07408 Hypothetical protein Rv0163."/>
    <match id="Q7U2P5 : Q7U2P5 Conserved hypothetical protein."/>
    <match id="Q88R80 : Q88R80 Conserved hypothetical protein TIGR00051."/>
    <match id="Q9DCP4 : Q9DCP4 0610012H03Rik protein."/>
    <match id="Q7UJD3 : Q7UJD3 Hypothetical protein tesB (EC 3.1.2.-)."/>
    <match id="Q8EKL2 : Q8EKL2 Conserved hypothetical protein."/>
    <match id="Q9KQR0 : Q9KQR0 Hypothetical protein VC1938."/>
    <match id="Q8D5F7 : Q8D5F7 Predicted thioesterase."/>
    <match id="Q7MCD7 : Q7MCD7 Predicted thioesterase."/>
    <match id="Q87FU1 : Q87FU1 Conserved hypothetical protein."/>
    <match id="Q8F6U3 : Q8F6U3 4-hydroxybenzoyl-CoA thioesterase (EC 3.1.2.23)."/>
    <match id="Q8PBH4 : Q8PBH4 Hypothetical protein XCC1147."/>
    <match id="Q8PN27 : Q8PN27 Hypothetical protein XAC1246."/>
    <match id="Q7NWP0 : Q7NWP0 Hypothetical protein."/>
    <match id="Q9I042 : Q9I042 Hypothetical protein PA2801."/>
    <match id="Q9HK12 : Q9HK12 Hypothetical protein Ta0797."/>
    <match id="Q97AV4 : Q97AV4 Hypothetical protein TV0705."/>
    <match id="Q8EYR4 : Q8EYR4 4-hydroxybenzoyl-CoA thioesterase (EC 3.1.2.23)."/>
    <match id="Q9HPZ1 : Q9HPZ1 Vng1407c."/>
    <match id="Q7VW65 : Q7VW65 Hypothetical protein."/>
    <match id="Q7WD60 : Q7WD60 Hypothetical protein."/>
    <match id="Q7W5M4 : Q7W5M4 Hypothetical protein."/>
  </cluster>
  <cluster id="5" size="77">
    <match id="Q9X7E2 : Q9X7E2 Putative type I fatty acid synthase."/>
    <match id="Q7TYD8 : Q7TYD8 Probable fatty acid synthase FAS (Fatty acid synthetase) (EC 2.3.1.-)."/>
    <match id="P95029 : P95029 RV2524C (Fatty-acid synthase)."/>
    <match id="Q8FMV7 : Q8FMV7 Fatty-acid synthase II (EC 2.3.1.85)."/>
    <match id="Q8NMS0 : Q8NMS0 3-oxoacyl-(acyl-carrier-protein) synthase (EC 2.3.1.85)."/>
    <match id="Q04846 : Q04846 Fatty-acid synthase (EC 2.3.1.85)."/>
    <match id="Q8G456 : Q8G456 Type I multifunctional fatty acid synthase."/>
    <match id="Q8NS46 : Q8NS46 3-oxoacyl-(acyl-carrier-protein) synthase (EC 2.3.1.85)."/>
    <match id="Q8FR52 : Q8FR52 Fatty-acid synthase I (EC 2.3.1.85)."/>
    <match id="Q59497 : Q59497 Fatty-acid synthase (EC 2.3.1.85)."/>
    <match id="Q48926 : Q48926 Fatty acid synthase."/>
    <match id="Q9P980 : Q9P980 Fatty acid synthetase beta subunit."/>
    <match id="P78616 : P78616 Fatty acid synthase, beta subunit."/>
    <match id="P34731 : FAS1_CANAL Fatty acid synthase subunit beta (EC 2.3.1.86) [Includes: 3- hydroxypalmitoyl-[acyl-carrier-protein] dehydratase (EC 4.2.1.61); Enoyl-[acyl-carrier-protein] reductase [NADH] (EC 1.3.1.9); [acyl- carrier-protein] acetyltransferase (EC 2.3.1.38); [acyl-carrier- protein] malonyltransferase (EC 2.3.1.39); S-acyl fatty acid synthase thioesterase (EC 3.1.2.14)]."/>
    <match id="P34229 : FAS1_YARLI Fatty acid synthase subunit beta (EC 2.3.1.86) [Includes: 3- hydroxypalmitoyl-[acyl-carrier-protein] dehydratase (EC 4.2.1.61); Enoyl-[acyl-carrier-protein] reductase [NADH] (EC 1.3.1.9); [Acyl- carrier-protein] acetyltransferase (EC 2.3.1.38); [Acyl-carrier- protein] malonyltransferase (EC 2.3.1.39); S-acyl fatty acid synthase thioesterase (EC 3.1.2.14)]."/>
    <match id="Q7SA55 : Q7SA55 Hypothetical protein."/>
    <match id="P07149 : FAS1_YEAST Fatty acid synthase subunit beta (EC 2.3.1.86) [Includes: 3- hydroxypalmitoyl-[acyl-carrier-protein] dehydratase (EC 4.2.1.61); Enoyl-[acyl-carrier-protein] reductase [NADH] (EC 1.3.1.9); [Acyl- carrier-protein] acetyltransferase (EC 2.3.1.38); [Acyl-carrier- protein] malonyltransferase (EC 2.3.1.39); S-acyl fatty acid synthase thioesterase (EC 3.1.2.14)]."/>
    <match id="Q92215 : TOXC_COCCA Putative fatty acid synthase subunit TOXC [Includes: 3- hydroxypalmitoyl-[acyl-carrier-protein] dehydratase (EC 4.2.1.61); Enoyl-[acyl-carrier-protein] reductase [NADH] (EC 1.3.1.9); [acyl- carrier-protein] acetyltransferase (EC 2.3.1.38); [acyl-carrier- protein] malonyltransferase (EC 2.3.1.39); S-acyl fatty acid synthase thioesterase (EC 3.1.2.14)]."/>
    <match id="Q05747 : Q05747 Fatty acid synthase beta subunit."/>
    <match id="Q96WR1 : Q96WR1 Fatty acid synthetase beta-subunit."/>
    <match id="Q8NJ77 : Q8NJ77 Fatty acid synthase beta subunit."/>
    <match id="Q9UUG0 : FAS1_SCHPO Fatty acid synthase subunit beta (EC 2.3.1.86) [Includes: 3- hydroxypalmitoyl-[acyl-carrier-protein] dehydratase (EC 4.2.1.61); Enoyl-[acyl-carrier-protein] reductase [NADH] (EC 1.3.1.9); [Acyl- carrier-protein] acetyltransferase (EC 2.3.1.38); [Acyl-carrier- protein] malonyltransferase (EC 2.3.1.39); S-acyl fatty acid synthase thioesterase (EC 3.1.2.14)]."/>
    <match id="Q8TGA1 : Q8TGA1 Fatty acid synthase beta subunit."/>
    <match id="Q00706 : STCK_EMENI Putative sterigmatocystin biosynthesis fatty acid synthase beta subunit."/>
    <match id="Q93CG6 : Q93CG6 Omega-3 polyunsaturated fatty acid synthase PfaC."/>
    <match id="O33906 : O33906 Hypothetical protein."/>
    <match id="Q8EGK2 : Q8EGK2 Multi-domain beta-ketoacyl synthase."/>
    <match id="Q92SV8 : FABA_RHIME 3-hydroxydecanoyl-[acyl-carrier-protein] dehydratase (EC 4.2.1.60) (Beta-hydroxydecanoyl thioester dehydrase)."/>
    <match id="Q8UIZ0 : Q8UIZ0 D-3-hydroxydecanoyl-(acyl carrier-protein) dehydratase."/>
    <match id="Q8YEC2 : FABA_BRUME 3-hydroxydecanoyl-[acyl-carrier-protein] dehydratase (EC 4.2.1.60) (Beta-hydroxydecanoyl thioester dehydrase)."/>
    <match id="Q98BH8 : FABA_RHILO 3-hydroxydecanoyl-[acyl-carrier-protein] dehydratase (EC 4.2.1.60) (Beta-hydroxydecanoyl thioester dehydrase)."/>
    <match id="Q9A246 : FABA_CAUCR 3-hydroxydecanoyl-[acyl-carrier-protein] dehydratase (EC 4.2.1.60) (Beta-hydroxydecanoyl thioester dehydrase)."/>
    <match id="Q89WC3 : Q89WC3 3-hydroxydecanoyl-[acyl-carrier-protein] dehydratase (EC 4.2.1.60)."/>
    <match id="Q883Y6 : FABA_PSESM 3-hydroxydecanoyl-[acyl-carrier-protein] dehydratase (EC 4.2.1.60) (Beta-hydroxydecanoyl thioester dehydrase)."/>
    <match id="P18391 : FABA_ECOLI 3-hydroxydecanoyl-[acyl-carrier-protein] dehydratase (EC 4.2.1.60) (Beta-hydroxydecanoyl thioester dehydrase)."/>
    <match id="Q8FJ83 : FABA_ECOL6 3-hydroxydecanoyl-[acyl-carrier-protein] dehydratase (EC 4.2.1.60) (Beta-hydroxydecanoyl thioester dehydrase)."/>
    <match id="Q9CNE8 : FABA_PASMU 3-hydroxydecanoyl-[acyl-carrier-protein] dehydratase (EC 4.2.1.60) (Beta-hydroxydecanoyl thioester dehydrase)."/>
    <match id="Q8XEY3 : FABA_SALTY 3-hydroxydecanoyl-[acyl-carrier-protein] dehydratase (EC 4.2.1.60) (Beta-hydroxydecanoyl thioester dehydrase)."/>
    <match id="Q88FC4 : FABA_PSEPK 3-hydroxydecanoyl-[acyl-carrier-protein] dehydratase (EC 4.2.1.60) (Beta-hydroxydecanoyl thioester dehydrase)."/>
    <match id="Q8PGJ2 : FABA_XANAC 3-hydroxydecanoyl-[acyl-carrier-protein] dehydratase (EC 4.2.1.60) (Beta-hydroxydecanoyl thioester dehydrase)."/>
    <match id="Q7U343 : Q7U343 3-hydroxydecanoyl-(acyl-carrier protein) dehydratase."/>
    <match id="Q8ZG80 : FABA_YERPE 3-hydroxydecanoyl-[acyl-carrier-protein] dehydratase (EC 4.2.1.60) (Beta-hydroxydecanoyl thioester dehydrase)."/>
    <match id="Q7MB46 : Q7MB46 D-3-hydroxydecanoyl-(acyl carrier-protein) dehydratase."/>
    <match id="Q87PC5 : FABA_VIBPA 3-hydroxydecanoyl-[acyl-carrier-protein] dehydratase (EC 4.2.1.60) (Beta-hydroxydecanoyl thioester dehydrase)."/>
    <match id="Q9KS00 : FABA_VIBCH 3-hydroxydecanoyl-[acyl-carrier-protein] dehydratase (EC 4.2.1.60) (Beta-hydroxydecanoyl thioester dehydrase)."/>
    <match id="Q7M7J5 : Q7M7J5 3-hydroxydecanoyl-(acyl-carrier-protein) dehydratase."/>
    <match id="Q8D9H3 : FABA_VIBVU 3-hydroxydecanoyl-[acyl-carrier-protein] dehydratase (EC 4.2.1.60) (Beta-hydroxydecanoyl thioester dehydrase)."/>
    <match id="O33877 : FABA_PSEAE 3-hydroxydecanoyl-[acyl-carrier-protein] dehydratase (EC 4.2.1.60) (Beta-hydroxydecanoyl thioester dehydrase)."/>
    <match id="Q8PCW9 : FABA_XANCP 3-hydroxydecanoyl-[acyl-carrier-protein] dehydratase (EC 4.2.1.60) (Beta-hydroxydecanoyl thioester dehydrase)."/>
    <match id="P45159 : FABA_HAEIN 3-hydroxydecanoyl-[acyl-carrier-protein] dehydratase (EC 4.2.1.60) (Beta-hydroxydecanoyl thioester dehydrase)."/>
    <match id="Q8EFV9 : Q8EFV9 3-hydroxydecanoyl-(acyl-carrier-protein) dehydratase."/>
    <match id="Q8D2Q4 : FABA_WIGBR 3-hydroxydecanoyl-[acyl-carrier-protein] dehydratase (EC 4.2.1.60) (Beta-hydroxydecanoyl thioester dehydrase)."/>
    <match id="Q9PFT5 : FABA_XYLFA 3-hydroxydecanoyl-[acyl-carrier-protein] dehydratase (EC 4.2.1.60) (Beta-hydroxydecanoyl thioester dehydrase)."/>
    <match id="Q87B86 : FABA_XYLFT 3-hydroxydecanoyl-[acyl-carrier-protein] dehydratase (EC 4.2.1.60) (Beta-hydroxydecanoyl thioester dehydrase)."/>
    <match id="Q89M47 : Q89M47 3-hydroxydecanoyl-[acyl-carrier-protein] dehydratase (EC 4.2.1.60)."/>
    <match id="Q7U352 : Q7U352 D-3-hydroxydecanoyl-(acyl carrier-protein) (EC 4.2.1.60)."/>
    <match id="Q820X5 : Q820X5 3-hydroxydecanoyl-(acyl-carrier-protein) dehydratase."/>
    <match id="Q9RA19 : Q9RA19 ORF10."/>
    <match id="Q9S1Z9 : Q9S1Z9 Putative multi-domain beta keto-acyl synthase."/>
    <match id="Q7WYA1 : Q7WYA1 Omega-3 polyunsaturated fatty acid synthase (EC 2.3.1.41) (Fragment)."/>
    <match id="Q94FB6 : Q94FB6 Polyunsaturated fatty acid synthase subunit C."/>
    <match id="Q8YWH0 : Q8YWH0 Hypothetical protein All1643."/>
    <match id="Q93PM8 : Q93PM8 Hypothetical protein (Fragment)."/>
    <match id="Q84HM9 : Q84HM9 PksE."/>
    <match id="Q84HN4 : Q84HN4 PksE."/>
    <match id="Q84HP6 : Q84HP6 PksE."/>
    <match id="Q8GME1 : Q8GME1 Polyketide synthase."/>
    <match id="Q84HQ0 : Q84HQ0 PksE."/>
    <match id="Q83TF5 : Q83TF5 Warhead-forming iterative polyketide synthase (PksE)."/>
    <match id="Q84HL8 : Q84HL8 PksE."/>
    <match id="Q84HJ8 : Q84HJ8 PksE."/>
    <match id="Q84HL3 : Q84HL3 PksE."/>
    <match id="Q8KNG1 : Q8KNG1 CalE8."/>
    <match id="Q84HK3 : Q84HK3 PksE."/>
    <match id="Q84HN8 : Q84HN8 PksE."/>
    <match id="Q84HK8 : Q84HK8 PskE."/>
    <match id="Q84HJ3 : Q84HJ3 PksE."/>
  </cluster>
  <cluster id="6" size="73">
    <match id="Q838S0 : Q838S0 Hypothetical protein."/>
    <match id="Q8E045 : Q8E045 Conserved hypothetical protein."/>
    <match id="Q8E5S2 : Q8E5S2 Hypothetical protein."/>
    <match id="Q9XH14 : Q9XH14 Palmitoyl-acyl carrier protein thioesterase."/>
    <match id="Q9FQX8 : Q9FQX8 Acyl-ACP thioesterase."/>
    <match id="Q9FQY0 : Q9FQY0 Acyl-ACP thioesterase."/>
    <match id="Q9FQX7 : Q9FQX7 Acyl-ACP thioesterase."/>
    <match id="Q9SNP5 : Q9SNP5 ESTs AU055950(S20175)."/>
    <match id="Q944P6 : Q944P6 Palmitoyl-ACP thioesterase (Fragment)."/>
    <match id="Q9FQY1 : Q9FQY1 Acyl-ACP thioesterase."/>
    <match id="O24419 : O24419 Acyl-ACP thioesterase."/>
    <match id="Q9SJE2 : Q9SJE2 T27G7.19 (Putative oleoyl-[acyl-carrier-protein) (At1g08510)."/>
    <match id="Q42562 : Q42562 Acyl-(acyl carrier protein) thioesterase (EC 3.1.2.14)."/>
    <match id="Q42558 : Q42558 Acyl-(acyl carrier protein) thioesterase (EC 3.1.2.14)."/>
    <match id="Q9SQI3 : FATB_GOSHI Myristoyl-acyl carrier protein thioesterase, chloroplast precursor (EC 3.1.2.14) (16:0-acyl-carrier protein thioesterase) (16:0-ACP thioesterase) (Acyl-[acyl-carrier protein] hydrolase) (PATE)."/>
    <match id="O04794 : O04794 Acyl-ACP thioesterase."/>
    <match id="Q8H6F0 : Q8H6F0 Palmitoyl-acyl carrier protein thioesterase (Fragment)."/>
    <match id="Q39534 : Q39534 Acyl-ACP thioesterase."/>
    <match id="Q9FNS8 : Q9FNS8 Thioesterase type B."/>
    <match id="Q9ZTF8 : Q9ZTF8 Thioesterase FatB1-1."/>
    <match id="Q39513 : FATB_CUPHO Myristoyl-acyl carrier protein thioesterase, chloroplast precursor (EC 3.1.2.14) (16:0-acyl-carrier protein thioesterase) (16:0-ACP thioesterase) (Acyl-[acyl-carrier protein] hydrolase) (PATE)."/>
    <match id="Q8S392 : Q8S392 Palmitoyl-acyl carrier protein thioesterase (Fragment)."/>
    <match id="O48568 : O48568 FatB thioesterase."/>
    <match id="Q8VXJ6 : Q8VXJ6 Acyl-ACP thioesterase (EC 3.1.2.14)."/>
    <match id="O24420 : O24420 Acyl-ACP thioesterase (Fragment)."/>
    <match id="Q8VXJ5 : Q8VXJ5 Acyl-ACP thioesterase (EC 3.1.2.14)."/>
    <match id="Q9SMI9 : Q9SMI9 Acyl-(ACP) thioesterase type B."/>
    <match id="Q9FNS7 : Q9FNS7 Fatty acyl-(ACP) thioesterase type B."/>
    <match id="Q39554 : Q39554 Thioesterase."/>
    <match id="Q39555 : Q39555 Thioesterase."/>
    <match id="Q39663 : Q39663 Acyl-ACP thioesterase."/>
    <match id="Q9ZTF9 : Q9ZTF9 Thioesterase FatB3."/>
    <match id="Q39662 : Q39662 Acyl-ACP thioesterase."/>
    <match id="Q39514 : Q39514 FatB2."/>
    <match id="Q39473 : FATB_CINCA Myristoyl-acyl carrier protein thioesterase, chloroplast precursor (EC 3.1.2.14) (14:0-acyl-carrier protein thioesterase) (14:0-ACP thioesterase) (Acyl-[acyl-carrier protein] hydrolase)."/>
    <match id="Q41635 : FATB_UMBCA Lauroyl-acyl carrier protein thioesterase, chloroplast precursor (EC 3.1.2.14) (12:0-acyl-carrier protein thioesterase) (12:0-ACP thioesterase) (Acyl-[acyl-carrier protein] hydrolase) (BTE)."/>
    <match id="Q41634 : Q41634 Uc FatB2."/>
    <match id="Q9ZTF7 : Q9ZTF7 Thioesterase FatA1."/>
    <match id="Q41917 : Q41917 Acyl-ACP thioesterase (Fragment)."/>
    <match id="Q39402 : Q39402 Br FatA1."/>
    <match id="Q9FPM5 : Q9FPM5 Acyl-ACP thioesterase."/>
    <match id="O04793 : O04793 Acyl-ACP thioesterase."/>
    <match id="Q42561 : Q42561 Acyl-(acyl carrier protein) thioesterase (EC 3.1.2.14) (OLEOYL-[acyl- carrier protein] hydrolase) (S-acyl fatty acid synthase thioesterase) (Acyl-[acyl-carrier protein] hydrolase) (Acyl carrier protein thioesterase)."/>
    <match id="Q8S9G4 : Q8S9G4 Acyl-ACP thioesterase."/>
    <match id="Q9SV64 : Q9SV64 OLEOYL-[acyl-carrier-protein] hydrolase-like protein."/>
    <match id="O04792 : O04792 Acyl-ACP thioesterase."/>
    <match id="Q42712 : FATA_CORSA Oleoyl-acyl carrier protein thioesterase, chloroplast precursor (EC 3.1.2.14) (18:0-acyl-carrier protein thioesterase) (18:0-ACP thioesterase) (Acyl-[acyl-carrier protein] hydrolase) (Fragment)."/>
    <match id="Q43745 : Q43745 Oleoyl-[acyl-carrier protein] hydrolase (EC 3.1.2.14)."/>
    <match id="Q8L6B1 : Q8L6B1 Acyl-[acyl-carrier protein] thioesterase (EC 3.1.2.14)."/>
    <match id="Q43718 : Q43718 Acyl-ACP thioesterase."/>
    <match id="Q42714 : Q42714 Oleoyl-acyl carrier protein thioesterase precursor (EC 3.1.2.14)."/>
    <match id="Q8SMI2 : Q8SMI2 Acyl-ACP thioesterase."/>
    <match id="Q94IN9 : Q94IN9 Oleoyl hydrolase precursor (EC 3.1.2.14)."/>
    <match id="Q9FQX9 : Q9FQX9 Acyl-ACP thioesterase."/>
    <match id="Q42715 : Q42715 Oleoyl-acyl carrier protein thioesterase precursor (EC 3.1.2.14)."/>
    <match id="Q93VD8 : Q93VD8 Putative palmitoyl-acyl carrier protein thioesterase."/>
    <match id="Q9XEL9 : Q9XEL9 Oleoyl-ACP thioesterase (Fragment)."/>
    <match id="Q9XFG9 : Q9XFG9 Oleoyl thioesterase (Fragment)."/>
    <match id="Q9XFF9 : Q9XFF9 Oleoyl ACP thioesterase (Fragment)."/>
    <match id="Q899Q1 : Q899Q1 Acyl-acyl carrier protein thioesterase (EC 3.1.2.14)."/>
    <match id="Q97D89 : Q97D89 Acyl-ACP thioesterase."/>
    <match id="Q8GWU8 : Q8GWU8 Putative oleoyl-[acyl-carrier-protein] hydrolase."/>
    <match id="Q88YP1 : Q88YP1 Oleoyl-[acyl-carrier protein] thioesterase (Putative) (EC 3.1.2.14)."/>
    <match id="Q8XH68 : Q8XH68 Hypothetical protein CPE2617."/>
    <match id="Q8DTD4 : Q8DTD4 Putative oleoyl-acyl carrier protein thioesterase."/>
    <match id="Q8P176 : Q8P176 Hypothetical protein spyM18_1023."/>
    <match id="Q8K7R4 : Q8K7R4 Putative acyl-ACP thioesterase (Hypothetical protein)."/>
    <match id="Q8CYM5 : Q8CYM5 Hypothetical protein."/>
    <match id="Q97Q23 : Q97Q23 Acyl-ACP thioesterase, putative."/>
    <match id="Q9CGF4 : Q9CGF4 Hypothetical protein ylfF."/>
    <match id="Q99ZW5 : Q99ZW5 Hypothetical protein SPy1042."/>
    <match id="Q8XH69 : Q8XH69 Hypothetical protein CPE2616."/>
    <match id="Q8A611 : Q8A611 Acyl-ACP thioesterase."/>
  </cluster>
  <cluster id="7" size="66">
    <match id="P41903 : PTE1_YEAST Peroxisomal acyl-coenzyme A thioester hydrolase 1 (EC 3.1.2.2) (Peroxisomal long-chain acyl-coA thioesterase 1)."/>
    <match id="Q92L92 : Q92L92 Probable acyl-CoA thioesterase II protein (EC 3.1.2.-)."/>
    <match id="Q8UBU4 : Q8UBU4 Acyl-CoA thioesterase II."/>
    <match id="Q8PBH6 : Q8PBH6 Acyl-CoA thiolesterase II."/>
    <match id="Q8PN30 : Q8PN30 Acyl-CoA thiolesterase II."/>
    <match id="O14734 : PTE1_HUMAN Peroxisomal acyl-coenzyme A thioester hydrolase 1 (EC 3.1.2.2) (Peroxisomal long-chain acyl-coA thioesterase 1) (HIV-Nef associated acyl coA thioesterase) (Thioesterase II) (hTE)."/>
    <match id="Q95Q68 : Q95Q68 Hypothetical protein."/>
    <match id="Q7XPS0 : Q7XPS0 OSJNBa0065O17.11 protein."/>
    <match id="Q8FYH7 : Q8FYH7 Acyl-CoA thioesterase II."/>
    <match id="Q9BIA9 : Q9BIA9 Hypothetical protein."/>
    <match id="Q9BIA5 : Q9BIA5 Hypothetical protein."/>
    <match id="Q8YJC0 : Q8YJC0 Acyl-CoA thioesterase II (EC 3.1.2.-)."/>
    <match id="Q8VHK0 : Q8VHK0 Peroxisomal thioesterase 1."/>
    <match id="Q19781 : Q19781 Hypothetical protein F25E2.3."/>
    <match id="P58137 : PTE1_MOUSE Peroxisomal acyl-coenzyme A thioester hydrolase 1 (EC 3.1.2.2) (Peroxisomal long-chain acyl-coA thioesterase 1)."/>
    <match id="Q87EJ6 : Q87EJ6 Acyl-CoA thioesterase II."/>
    <match id="Q8GYW7 : Q8GYW7 Putative acyl CoA thioesterase (At1g01710)."/>
    <match id="Q8VHM4 : Q8VHM4 Peroxisomal acyl-CoA thioesterase 2."/>
    <match id="Q9CN69 : Q9CN69 TesB."/>
    <match id="Q9C3Z1 : Q9C3Z1 Acyl-CoA thioesterase."/>
    <match id="Q9PEK7 : Q9PEK7 Hypothetical protein Xf1021."/>
    <match id="Q9KT42 : Q9KT42 Acyl-CoA thioesterase II."/>
    <match id="Q7MMD6 : Q7MMD6 Acyl-CoA thioesterase."/>
    <match id="Q89WS4 : Q89WS4 Acyl-CoA thioesterase II."/>
    <match id="Q7SI70 : Q7SI70 Hypothetical protein."/>
    <match id="Q8EFQ7 : Q8EFQ7 Acyl-CoA thioesterase II."/>
    <match id="Q98EG9 : Q98EG9 Acyl-CoA thioesterase II."/>
    <match id="Q8D838 : Q8D838 Acyl-CoA thioesterase."/>
    <match id="Q8FK97 : Q8FK97 Acyl-CoA thioesterase II (EC 3.1.2.-)."/>
    <match id="Q87R49 : Q87R49 Acyl-CoA thioesterase II."/>
    <match id="Q9A2B6 : Q9A2B6 Acyl-CoA thioesterase II."/>
    <match id="Q87W94 : Q87W94 Acyl-CoA thioesterase II."/>
    <match id="O06209 : O06209 TESB (Acyl-CoA thioesterase II)."/>
    <match id="Q9L080 : Q9L080 Acyl CoA thioesterase II."/>
    <match id="P23911 : TESB_ECOLI Acyl-CoA thioesterase II (EC 3.1.2.-) (TEII)."/>
    <match id="Q7QN48 : Q7QN48 EbiP681 (Fragment)."/>
    <match id="Q7TY91 : Q7TY91 Probable acyl-CoA thioesterase II TESB2 (TEII) (EC 3.1.2.-)."/>
    <match id="Q83SF2 : Q83SF2 Acyl-CoA thioesterase II."/>
    <match id="Q82CR2 : Q82CR2 Putative acyl-CoA thioesterase."/>
    <match id="Q7UDI3 : Q7UDI3 Acyl-CoA thioesterase II."/>
    <match id="O06135 : O06135 Hypothetical protein tesB1."/>
    <match id="Q7VEW2 : Q7VEW2 Probable acyl-CoA thioesterase II tesB1 (EC 3.1.2.-)."/>
    <match id="Q8VJZ7 : Q8VJZ7 Acyl-CoA thioesterase II."/>
    <match id="Q8Z8U3 : Q8Z8U3 Acyl-CoA thioesterase II."/>
    <match id="Q9HX74 : Q9HX74 Acyl-CoA thioesterase II."/>
    <match id="P44498 : TESB_HAEIN Acyl-CoA thioesterase II (EC 3.1.2.-) (TEII)."/>
    <match id="Q88DR1 : Q88DR1 Acyl-CoA thioesterase II."/>
    <match id="Q82MT5 : Q82MT5 Putative acyl-CoA thioesterase."/>
    <match id="Q9KZJ2 : Q9KZJ2 Acyl-CoA thioesterase."/>
    <match id="Q8ZC81 : Q8ZC81 Acyl-CoA thioesterase II (EC 3.1.2.-)."/>
    <match id="Q8D151 : Q8D151 Acyl-CoA thioesterase II."/>
    <match id="Q7N0M7 : Q7N0M7 Acyl-CoA thioesterase II (TEII)."/>
    <match id="Q8ZRB2 : Q8ZRB2 Acyl-CoA thioesterase II (EC 3.1.2.-)."/>
    <match id="Q8FPK1 : Q8FPK1 Putative acyl-CoA thiolesterase."/>
    <match id="Q8NPZ7 : Q8NPZ7 Acyl-CoA thioesterase (EC 3.1.2.-)."/>
    <match id="Q9LQ87 : Q9LQ87 T1N6.10 protein."/>
    <match id="Q9CC48 : Q9CC48 Acyl CoA thioesterase II."/>
    <match id="Q8G3R7 : Q8G3R7 Acyl-CoA thioesterase II."/>
    <match id="Q9AE13 : Q9AE13 Acyl-CoA thiolesterase II (Fragment)."/>
    <match id="Q8BZR4 : Q8BZR4 Peroxisomal acyl-coenzyme A thioester hydrolase 1."/>
    <match id="O65261 : O65261 F6N23.3 protein (Putative acetyl CoA thioesterase)."/>
    <match id="Q18061 : Q18061 Hypothetical protein C17C3.3."/>
    <match id="O54052 : O54052 Acyl-CoA thioesterase II (Fragment)."/>
    <match id="Q9U1Q5 : Q9U1Q5 Y87G2A.2 protein."/>
    <match id="Q9BR14 : Q9BR14 DJ337O18.3.4 (Novel protein, isoform 4) (Fragment)."/>
    <match id="Q9BR15 : Q9BR15 DJ337O18.3.5 (Novel protein, isoform 5) (Fragment)."/>
  </cluster>
  <cluster id="8" size="59">
    <match id="Q04416 : Q04416 Thioesterase (FCBC2) (4-chlorobenzoate thioesterase)."/>
    <match id="Q9AJQ4 : Q9AJQ4 4-HBA-CoA thioesterase."/>
    <match id="O85079 : O85079 FCBC2 protein."/>
    <match id="Q9AJQ2 : Q9AJQ2 4-HBA-CoA thioesterase."/>
    <match id="Q8FTI0 : Q8FTI0 Conserved hypothetical protein."/>
    <match id="Q8NQI1 : Q8NQI1 Uncharacterized protein, possibly involved in aromatic compounds catabolism."/>
    <match id="Q83M09 : Q83M09 Orf, conserved hypothetical protein (Hypothetical protein ybdB)."/>
    <match id="P15050 : YBDB_ECOLI Hypothetical protein ybdB (p15)."/>
    <match id="Q8XBU9 : Q8XBU9 Orf, hypothetical protein."/>
    <match id="Q8Z8K8 : Q8Z8K8 Hypothetical protein STY0643 (Hypothetical protein ybdB)."/>
    <match id="Q8ZR29 : Q8ZR29 Hypothetical protein ybdB."/>
    <match id="Q8NXF8 : Q8NXF8 Hypothetical protein MW0826."/>
    <match id="Q99VD7 : Q99VD7 Hypothetical protein SAV0944."/>
    <match id="Q8CT87 : Q8CT87 Conserved hypothetical protein."/>
    <match id="Q816E7 : Q816E7 ComA operon protein 2."/>
    <match id="Q81XT2 : Q81XT2 ComA operon protein, putative."/>
    <match id="Q928P8 : Q928P8 Hypothetical protein lin2484."/>
    <match id="Q8Y4Q0 : Q8Y4Q0 Hypothetical protein lmo2385."/>
    <match id="Q9FAE9 : Q9FAE9 YuxO protein."/>
    <match id="P14205 : CMA2_BACSU ComA operon protein 2."/>
    <match id="Q9I3A4 : YG18_PSEAE Hypothetical protein PA1618."/>
    <match id="Q8VQ60 : Q8VQ60 YuxO protein."/>
    <match id="P94334 : P94334 ComAB protein (Fragment)."/>
    <match id="Q8PQX3 : Q8PQX3 Hypothetical protein XAC0196."/>
    <match id="Q883Y1 : Q883Y1 4-hydroxybenzoyl-CoA thioesterase domain protein."/>
    <match id="Q8EHY6 : Q8EHY6 Conserved hypothetical protein."/>
    <match id="Q8PE05 : Q8PE05 Hypothetical protein XCC0178."/>
    <match id="Q83D31 : Q83D31 Hypothetical protein."/>
    <match id="O85402 : O85402 Hypothetical protein."/>
    <match id="Q9CMM9 : Y788_PASMU Hypothetical protein PM0788."/>
    <match id="Q87HU4 : Q87HU4 Conserved hypothetical protein."/>
    <match id="Q8KCU2 : Q8KCU2 ComA2 protein."/>
    <match id="Q8D7A8 : Q8D7A8 Uncharacterized protein."/>
    <match id="Q89YN2 : Q89YN2 Putative hydrolase, haloacid dehalogenase-like hydrolase."/>
    <match id="Q7MEB4 : Q7MEB4 Uncharacterized protein conserved in bacteria."/>
    <match id="Q9KM09 : YX80_VIBCH Hypothetical protein VCA0580."/>
    <match id="Q8X5Y9 : Q8X5Y9 Orf, hypothetical protein."/>
    <match id="Q8FH48 : Q8FH48 Hypothetical protein ydiI."/>
    <match id="P45083 : YB61_HAEIN Hypothetical protein HI1161."/>
    <match id="P77781 : YDII_ECOLI Hypothetical protein ydiI."/>
    <match id="Q7MU91 : Q7MU91 Hypothetical protein."/>
    <match id="Q83KW0 : Q83KW0 Orf, conserved hypothetical protein."/>
    <match id="Q9RRS9 : YO06_DEIRA Hypothetical protein DR2406."/>
    <match id="Q7N3T8 : Q7N3T8 Similar to unknown protein YdiI of Escherichia coli."/>
    <match id="Q82W63 : Q82W63 DUF157."/>
    <match id="Q8ZPQ8 : Q8ZPQ8 Hypothetical protein STM1366."/>
    <match id="Q8Z6J3 : Q8Z6J3 Hypothetical protein STY1757."/>
    <match id="Q8ZDY8 : Q8ZDY8 Hypothetical protein YPO2406."/>
    <match id="Q9CHK5 : Q9CHK5 Hypothetical protein yhdA."/>
    <match id="Q7VPM0 : Q7VPM0 Hypothetical protein."/>
    <match id="Q82A34 : Q82A34 Hypothetical protein."/>
    <match id="Q9S2J8 : Q9S2J8 Hypothetical protein SCO2005."/>
    <match id="P95162 : YI47_MYCTU Hypothetical protein Rv1847/MT1895."/>
    <match id="Q7TZF8 : Q7TZF8 Conserved hypothetical protein."/>
    <match id="Q89MN1 : Q89MN1 Blr4161 protein."/>
    <match id="Q9RW22 : Q9RW22 COMA-related protein."/>
    <match id="Q8FRT2 : Q8FRT2 Conserved hypothetical protein."/>
    <match id="Q9SX65 : Q9SX65 F11A17.13 (At1g48320)."/>
    <match id="Q9FI76 : Q9FI76 Gb|AAD49765.1."/>
  </cluster>
  <cluster id="9" size="39">
    <match id="Q9LBK1 : Q9LBK1 (R)-specific enoyl-CoA hydratase."/>
    <match id="Q7WPS2 : Q7WPS2 Putative enoyl-CoA hydratase."/>
    <match id="Q7WE71 : Q7WE71 Putative (R)-specific enoyl-CoA hydratase."/>
    <match id="Q7WBS9 : Q7WBS9 Putative enoyl-CoA hydratase."/>
    <match id="Q89GH2 : Q89GH2 Bll6373 protein."/>
    <match id="Q7WPB9 : Q7WPB9 Putative hydratase."/>
    <match id="Q7VUA9 : Q7VUA9 Putative hydratase."/>
    <match id="Q7WJX2 : Q7WJX2 Putative (R)-specific enoyl-CoA hydratase."/>
    <match id="Q7WAR4 : Q7WAR4 Putative (R)-specific enoyl-CoA hydratase."/>
    <match id="Q89JF0 : Q89JF0 Bll5333 protein."/>
    <match id="Q8VYI3 : Q8VYI3 At1g76150/T23E18_38."/>
    <match id="Q11198 : Q11198 MaoC family protein."/>
    <match id="Q7TW94 : Q7TW94 Probable dehydrogenase (EC 1.-)."/>
    <match id="P71863 : P71863 Hypothetical protein (MaoC family protein)."/>
    <match id="Q7TWK5 : Q7TWK5 Possible dehydrogenase (EC 1.-)."/>
    <match id="Q9L009 : Q9L009 Putative dehydrogenase."/>
    <match id="P51659 : DHB4_HUMAN Peroxisomal multifunctional enzyme type 2 (MFE-2) (D-bifunctional protein) (DBP) (17-beta-hydroxysteroid dehydrogenase 4) (17-beta-HSD 4) [Includes: D-3-hydroxyacyl-CoA dehydratase (EC 4.2.1.-); 3- hydroxyacyl-CoA dehydrogenase (EC 1.1.1.35)]."/>
    <match id="P70540 : P70540 Peroxisomal multifunctional enzyme type II."/>
    <match id="P97852 : DHB4_RAT Peroxisomal multifunctional enzyme type 2 (MFE-2) (D-bifunctional protein) (DBP) (17-beta-hydroxysteroid dehydrogenase 4) (17-beta-HSD 4) [Includes: D-3-hydroxyacyl-CoA dehydratase (EC 4.2.1.-); 3- hydroxyacyl-CoA dehydrogenase (EC 1.1.1.35)]."/>
    <match id="P70523 : P70523 Multifunctional protein 2."/>
    <match id="Q19058 : Q19058 Hypothetical protein."/>
    <match id="Q9UVH9 : Q9UVH9 Fox2 protein."/>
    <match id="Q9DBM3 : Q9DBM3 Hydroxysteroid 17-beta dehydrogenase 4."/>
    <match id="O70529 : O70529 Mutifunctional protein2."/>
    <match id="Q82B35 : Q82B35 Putative UfaA2 protein."/>
    <match id="O42484 : O42484 17-beta-hydroxysteroid dehydrogenase type IV."/>
    <match id="Q9VXJ0 : Q9VXJ0 CG3415 protein (GH14720P)."/>
    <match id="P51660 : DHB4_MOUSE Peroxisomal multifunctional enzyme type 2 (MFE-2) (D-bifunctional protein) (DBP) (17-beta-hydroxysteroid dehydrogenase 4) (17-beta-HSD 4) [Includes: D-3-hydroxyacyl-CoA dehydratase (EC 4.2.1.-); 3- hydroxyacyl-CoA dehydrogenase (EC 1.1.1.35)]."/>
    <match id="Q28956 : Q28956 17beta-estradiol dehydrogenase."/>
    <match id="Q98TA2 : Q98TA2 17-beta-hydroxysteroid dehydrogenase type 4."/>
    <match id="Q8AYH1 : Q8AYH1 17-beta-hydroxysteroid dehydrogenase type 4 (Similar to hydroxysteroid (17-beta) dehydrogenase 4)."/>
    <match id="Q9P4D9 : Q9P4D9 Multifunctional beta-oxidation enzyme."/>
    <match id="Q01373 : FOX2_NEUCR Peroxisomal hydratase-dehydrogenase-epimerase (HDE) (Multifunctional beta-oxidation protein) (MFP) [Includes: 2-enoyl-CoA hydratase (EC 4.2.1.-); D-3-hydroxyacyl CoA dehydrogenase (EC 1.1.1.-)]."/>
    <match id="Q86SA5 : Q86SA5 Hypothetical peroxisomal multifunctional enzyme 2."/>
    <match id="Q7Q8E6 : Q7Q8E6 AgCP15453 (Fragment)."/>
    <match id="Q02207 : FOX2_YEAST Peroxisomal hydratase-dehydrogenase-epimerase (HDE) (Multifunctional beta-oxidation protein) (MFP) [Includes: 2-enoyl-CoA hydratase (EC 4.2.1.-); D-3-hydroxyacyl CoA dehydrogenase (EC 1.1.1.-)]."/>
    <match id="P22414 : FOX2_CANTR Peroxisomal hydratase-dehydrogenase-epimerase (HDE) (Multifunctional beta-oxidation protein) (MFP) [Includes: 2-enoyl-CoA hydratase (EC 4.2.1.-); D-3-hydroxyacyl CoA dehydrogenase (EC 1.1.1.-)]."/>
    <match id="Q7S2L1 : Q7S2L1 Hypothetical protein."/>
    <match id="Q7XXM7 : Q7XXM7 Hypothetical protein P0705E11.12."/>
  </cluster>
  <cluster id="10" size="32">
    <match id="Q889L5 : Q889L5 MaoC-like domain protein."/>
    <match id="Q88DK8 : Q88DK8 MaoC domain protein."/>
    <match id="Q9HX12 : Q9HX12 Hypothetical protein PA4015 ((R)-specific enoyl-CoA hydratase)."/>
    <match id="Q98L79 : Q98L79 Nodulation protein N."/>
    <match id="Q828Q9 : Q828Q9 Hypothetical protein."/>
    <match id="Q7U2S5 : Q7U2S5 Conserved hypothetical protein."/>
    <match id="P96807 : P96807 Hypothetical protein (Nodulation protein N-related protein)."/>
    <match id="Q8FV79 : Q8FV79 Nodulation protein N, putative."/>
    <match id="Q8YD49 : Q8YD49 Nodulation protein N."/>
    <match id="Q9S254 : Q9S254 Hypothetical protein SCO1698."/>
    <match id="Q9RYV7 : Q9RYV7 Nodulation protein N-related protein."/>
    <match id="Q89N83 : Q89N83 Nodulation protein N."/>
    <match id="Q8F7P5 : Q8F7P5 MaoC family protein."/>
    <match id="Q9A9N4 : Q9A9N4 MaoC family protein."/>
    <match id="Q92M10 : Q92M10 Putative nodulation protein."/>
    <match id="Q8XXS1 : Q8XXS1 Hypothetical protein RSc2042."/>
    <match id="Q98H00 : Q98H00 Nodulation protein NodN-Rhizobium leguminosarum."/>
    <match id="Q8NTL7 : Q8NTL7 Predicted acyl dehydratase."/>
    <match id="Q9EUT2 : Q9EUT2 Hypothetical protein."/>
    <match id="Q8U8L8 : Q8U8L8 Nodulation protein N."/>
    <match id="Q89PM0 : Q89PM0 Nodulation protein N."/>
    <match id="P08634 : NODN_RHILV Nodulation protein N."/>
    <match id="P25200 : NODN_RHIME Nodulation protein N."/>
    <match id="Q9KLD8 : Q9KLD8 NodN-related protein."/>
    <match id="Q8D6Z5 : Q8D6Z5 Acyl dehydratase."/>
    <match id="Q7MDV5 : Q7MDV5 Acyl dehydratase."/>
    <match id="Q89Z74 : Q89Z74 Conserved hypothetical protein."/>
    <match id="Q87IK3 : Q87IK3 NodN-related protein."/>
    <match id="Q7W8W7 : Q7W8W7 Hypothetical protein."/>
    <match id="Q7WK78 : Q7WK78 Hypothetical protein."/>
    <match id="Q7VXI2 : Q7VXI2 Hypothetical protein."/>
    <match id="Q9L5V7 : Q9L5V7 ZbpA protein (Fragment)."/>
  </cluster>
  <cluster id="11" size="23">
    <match id="Q940V5 : Q940V5 Hypothetical protein (At3g16179/At3g16179)."/>
    <match id="Q9LWL3 : Q9LWL3 Hypothetical protein."/>
    <match id="Q9LWL2 : Q9LWL2 Similar to Arabidopsis thaliana chromosome 1 BAC F19P19."/>
    <match id="Q9ZW37 : Q9ZW37 Expressed protein (Hypothetical protein) (At2g29590)."/>
    <match id="Q8LAE6 : Q8LAE6 Hypothetical protein."/>
    <match id="Q7QJ30 : Q7QJ30 EbiP9567 (Fragment)."/>
    <match id="Q9VZZ5 : Q9VZZ5 CG16986 protein."/>
    <match id="Q9VZZ6 : Q9VZZ6 CG16985 protein (RE30174p)."/>
    <match id="Q9NPJ3 : TEM2_HUMAN Thioesterase superfamily member 2 (PNAS-27) (HT012)."/>
    <match id="Q9CQR4 : TEM2_MOUSE Thioesterase superfamily member 2."/>
    <match id="Q18187 : Q18187 Hypothetical protein C25H3.3."/>
    <match id="Q8IG45 : Q8IG45 Hypothetical protein C25H3.14."/>
    <match id="P34419 : YLZ6_CAEEL Hypothetical protein F42H10.6 in chromosome III."/>
    <match id="P93828 : P93828 F19P19.27 protein (Hypothetical protein)."/>
    <match id="Q9ASQ1 : Q9ASQ1 At1g04290/F19P19_27."/>
    <match id="Q7XV63 : Q7XV63 OSJNBa0006B20.3 protein."/>
    <match id="Q86HX3 : Q86HX3 Hypothetical protein."/>
    <match id="Q8RZQ0 : Q8RZQ0 B1065E10.13 protein."/>
    <match id="Q9M2E4 : Q9M2E4 Hypothetical protein (AT3g61200/T20K12_100)."/>
    <match id="Q7XIL1 : Q7XIL1 Hypothetical protein OJ1634_H04.108."/>
    <match id="Q8LI66 : Q8LI66 OJ1634_H04.16 protein."/>
    <match id="P87304 : YB22_SCHPO Hypothetical protein C31F10.02 in chromosome II."/>
    <match id="Q7S6R7 : Q7S6R7 Hypothetical protein."/>
  </cluster>
  <cluster id="12" size="21">
    <match id="Q9K832 : Q9K832 Hypothetical protein BH3175."/>
    <match id="Q81KX8 : Q81KX8 Thioesterase family protein."/>
    <match id="O34921 : O34921 YTOI."/>
    <match id="Q817E4 : Q817E4 Cytosolic protein containing multiple CBS domains."/>
    <match id="Q8EPC7 : Q8EPC7 Hypothetical conserved protein."/>
    <match id="Q92BD9 : Q92BD9 Hypothetical protein lin1611."/>
    <match id="Q8Y6V5 : Q8Y6V5 Hypothetical protein lmo1576."/>
    <match id="Q835K5 : Q835K5 CBS domain protein."/>
    <match id="Q99TF8 : Q99TF8 Hypothetical protein SAV1705 (Hypothetical protein MW1648)."/>
    <match id="Q8CS64 : Q8CS64 Conserved hypothetical protein."/>
    <match id="Q97LP0 : Q97LP0 CBS domain, similar to B.subtilis ytoI."/>
    <match id="Q8R911 : Q8R911 CBS domains."/>
    <match id="Q99Z80 : Q99Z80 Hypothetical protein SPy1355 (Hypothetical protein SpyM3_1030) (Conserved hypothetical protein)."/>
    <match id="Q8P0G9 : Q8P0G9 Hypothetical protein spyM18_1367."/>
    <match id="Q8DT37 : Q8DT37 Conserved hypothetical protein."/>
    <match id="Q9CHJ7 : Q9CHJ7 Hypothetical protein yheA."/>
    <match id="Q8E5W6 : Q8E5W6 Hypothetical protein."/>
    <match id="Q8E089 : Q8E089 CBS domain protein."/>
    <match id="Q890Z0 : Q890Z0 Cytosolic protein containing cbs domains."/>
    <match id="Q8DPV2 : Q8DPV2 Conserved hypothetical protein."/>
    <match id="Q97QW4 : Q97QW4 Hypothetical protein SP1083."/>
  </cluster>
  <cluster id="13" size="19">
    <match id="P76084 : PAAI_ECOLI Phenylacetic acid degradation protein paaI."/>
    <match id="Q7W9S4 : Q7W9S4 Phenylacetic acid degradation protein."/>
    <match id="Q7WGY3 : Q7WGY3 Phenylacetic acid degradation protein."/>
    <match id="Q7VVI6 : Q7VVI6 Phenylacetic acid degradation protein."/>
    <match id="Q845J9 : Q845J9 Hypothetical protein paaD."/>
    <match id="Q88HS2 : Q88HS2 Phenylacetic acid degradation protein PaaI, putative."/>
    <match id="Q8XVF7 : Q8XVF7 Probable phenylacetic acid degradation protein."/>
    <match id="Q9F9V0 : Q9F9V0 PaaI."/>
    <match id="Q93JC6 : Q93JC6 Putative phenylacetic acid degradation protein PaaI."/>
    <match id="Q89R76 : Q89R76 Phenylacetic acid degradation protein."/>
    <match id="Q8TSR0 : Q8TSR0 Phenylacetic acid degradation protein."/>
    <match id="Q8PVR6 : Q8PVR6 Phenylacetic acid degradation protein."/>
    <match id="Q8A2G2 : Q8A2G2 Putative phenylacetic acid degradation protein."/>
    <match id="O28020 : YM64_ARCFU Hypothetical protein AF2264."/>
    <match id="Q9FA61 : Q9FA61 PacC protein."/>
    <match id="Q8FRU2 : Q8FRU2 Putative phenylacetic acid degradation protein."/>
    <match id="Q8R8Y9 : Q8R8Y9 Uncharacterized protein, possibly involved in aromatic compounds catabolism."/>
    <match id="O29336 : O29336 Hypothetical protein AF0926."/>
    <match id="Q97VK2 : Q97VK2 Phenylacetic acid degradation paaI protein homolog (paaI)."/>
  </cluster>
  <cluster id="14" size="17">
    <match id="Q8GCW0 : Q8GCW0 DynE7 (Fragment)."/>
    <match id="Q84HI7 : Q84HI7 TebC."/>
    <match id="Q84HM2 : Q84HM2 TebC."/>
    <match id="Q84HM8 : Q84HM8 TebC."/>
    <match id="Q84HJ7 : Q84HJ7 TebC."/>
    <match id="Q8KNG2 : Q8KNG2 CalE7."/>
    <match id="Q84HP9 : Q84HP9 TebC."/>
    <match id="Q84HN3 : Q84HN3 TebC."/>
    <match id="Q84HL7 : Q84HL7 TebC."/>
    <match id="Q84HL2 : Q84HL2 TebC."/>
    <match id="Q84HN7 : Q84HN7 TebC."/>
    <match id="Q84HK2 : Q84HK2 TebC."/>
    <match id="Q8GME8 : Q8GME8 Regulatory protein-like protein."/>
    <match id="Q83TR9 : Q83TR9 Thioesterase (TebC)."/>
    <match id="Q84HP5 : Q84HP5 TebC."/>
    <match id="Q84HK7 : Q84HK7 TebC."/>
    <match id="Q84HJ2 : Q84HJ2 TebC."/>
  </cluster>
  <cluster id="15" size="14">
    <match id="Q92NF5 : Q92NF5 Putative hydroxyacyl-CoA dehydrogenase protein."/>
    <match id="Q8UJY0 : Q8UJY0 3-hydroxyacyl-CoA dehydrogenase."/>
    <match id="Q9HTH9 : Q9HTH9 Hypothetical protein PA5385."/>
    <match id="Q88R33 : Q88R33 Conserved hypothetical protein."/>
    <match id="Q8CUV9 : Q8CUV9 Hypothetical conserved protein."/>
    <match id="Q98KG3 : Q98KG3 Hypothetical protein mlr1489."/>
    <match id="Q89FY9 : Q89FY9 Blr6559 protein."/>
    <match id="Q93RX6 : Q93RX6 Hypothetical protein SCO6296."/>
    <match id="Q8CTX3 : Q8CTX3 Conserved hypothetical protein."/>
    <match id="Q99RS5 : Q99RS5 Hypothetical protein SAV2348."/>
    <match id="Q8NV54 : Q8NV54 Hypothetical protein MW2269."/>
    <match id="Q8CRB5 : Q8CRB5 Conserved hypothetical protein."/>
    <match id="Q7WNE6 : Q7WNE6 Hypothetical protein."/>
    <match id="Q89UR6 : Q89UR6 Blr1345 protein."/>
  </cluster>
  <cluster id="16" size="13">
    <match id="Q8EZ71 : Q8EZ71 Conserved hypothetical protein."/>
    <match id="Q88CI3 : Q88CI3 Conserved hypothetical protein."/>
    <match id="Q9HTW8 : Q9HTW8 Hypothetical protein PA5222."/>
    <match id="Q8P7I8 : Q8P7I8 Hypothetical protein XCC2623."/>
    <match id="Q8PIW1 : Q8PIW1 Hypothetical protein XAC2784."/>
    <match id="Q8RJQ5 : Q8RJQ5 Hypothetical protein."/>
    <match id="Q7MMQ2 : Q7MMQ2 Hypothetical protein VV1015."/>
    <match id="Q8DFN2 : Q8DFN2 Conserved hypothetical protein."/>
    <match id="Q87RG3 : Q87RG3 Conserved hypothetical protein."/>
    <match id="Q7NSS0 : Q7NSS0 Hypothetical protein."/>
    <match id="Q9KQ95 : Q9KQ95 Hypothetical protein VC2105."/>
    <match id="Q7W813 : Q7W813 Hypothetical protein."/>
    <match id="Q7WLF9 : Q7WLF9 Hypothetical protein."/>
  </cluster>
  <cluster id="17" size="13">
    <match id="Q8YKV8 : Q8YKV8 Hypothetical protein All7182."/>
    <match id="Q8KF72 : Q8KF72 Hypothetical protein CT0459."/>
    <match id="Q7N9S1 : Q7N9S1 Similar to putative acetyltransferase YiiD of Escherichia coli."/>
    <match id="Q8ZJR0 : Q8ZJR0 Conserved membrane protein (Putative acetyltransferase)."/>
    <match id="P32148 : YIID_ECOLI Hypothetical protein yiiD."/>
    <match id="Q8XF59 : Q8XF59 Putative acetyltransferase."/>
    <match id="Q83IU8 : Q83IU8 Putative acetyltransferase."/>
    <match id="Q87TE3 : Q87TE3 Conserved hypothetical protein."/>
    <match id="Q7MQ05 : Q7MQ05 Predicted acetyltransferase."/>
    <match id="Q8DDS4 : Q8DDS4 Predicted acetyltransferase."/>
    <match id="Q9KNJ8 : Q9KNJ8 Hypothetical protein VC2740."/>
    <match id="Q7QM69 : Q7QM69 EbiP37 (Fragment)."/>
    <match id="Q8E989 : Q8E989 Conserved hypothetical protein."/>
  </cluster>
  <cluster id="18" size="13">
    <match id="Q9I501 : Q9I501 Hypothetical protein PA0957."/>
    <match id="Q89KE3 : Q89KE3 Bll4964 protein."/>
    <match id="Q8G1C7 : Q8G1C7 Conserved hypothetical protein."/>
    <match id="Q8YGJ2 : Q8YGJ2 Hypothetical protein BMEI1167."/>
    <match id="Q9A2J7 : Q9A2J7 Hypothetical protein CC3564."/>
    <match id="Q9HWT5 : Q9HWT5 Hypothetical protein PA4093."/>
    <match id="Q92QR3 : Q92QR3 Hypothetical transmembrane protein SMc01805."/>
    <match id="Q982W7 : Q982W7 Hypothetical protein mll8460."/>
    <match id="Q825G1 : Q825G1 Hypothetical protein."/>
    <match id="Q89I74 : Q89I74 Blr5765 protein."/>
    <match id="Q7VZQ6 : Q7VZQ6 Hypothetical protein."/>
    <match id="Q7W5A4 : Q7W5A4 Hypothetical protein."/>
    <match id="Q7WCT6 : Q7WCT6 Hypothetical protein."/>
  </cluster>
  <cluster id="19" size="13">
    <match id="Q7VYA2 : Q7VYA2 Hypothetical protein."/>
    <match id="Q7WA35 : Q7WA35 Hypothetical protein."/>
    <match id="Q7WJ67 : Q7WJ67 Hypothetical protein."/>
    <match id="Q987R7 : Q987R7 Hypothetical protein mlr6946."/>
    <match id="Q8FWT6 : Q8FWT6 Conserved hypothetical protein."/>
    <match id="Q8YBL0 : Q8YBL0 Phenylacetic acid degradation protein PAAI."/>
    <match id="Q92SQ1 : Q92SQ1 Hypothetical protein R00316."/>
    <match id="Q8UIL0 : Q8UIL0 Hypothetical protein Atu0283."/>
    <match id="Q89UR5 : Q89UR5 Blr1346 protein."/>
    <match id="Q89MW7 : Q89MW7 Blr4075 protein."/>
    <match id="Q9HX45 : Q9HX45 Hypothetical protein PA3971."/>
    <match id="Q9RYV8 : Q9RYV8 Hypothetical protein DRA0198."/>
    <match id="Q82LM4 : Q82LM4 Putative phenylacetic acid degradation protein."/>
  </cluster>
  <cluster id="20" size="13">
    <match id="Q8LDP5 : Q8LDP5 Hypothetical protein."/>
    <match id="Q9C7I5 : Q9C7I5 Hypothetical protein (At1g35290/T9I1_6)."/>
    <match id="Q9C7I8 : Q9C7I8 Hypothetical protein."/>
    <match id="Q8W583 : Q8W583 At1g68260/T22E19_11 (Hypothetical protein)."/>
    <match id="Q9C9G1 : Q9C9G1 Hypothetical protein."/>
    <match id="Q9C9G3 : Q9C9G3 Hypothetical protein."/>
    <match id="Q7XT36 : Q7XT36 OSJNBa0010H02.15 protein."/>
    <match id="Q7XUL4 : Q7XUL4 OSJNBa0010H02.14 protein."/>
    <match id="Q8KAL6 : Q8KAL6 Hypothetical protein CT2140."/>
    <match id="Q8A384 : Q8A384 Conserved hypothetical protein."/>
    <match id="Q7P0V7 : Q7P0V7 Hypothetical protein."/>
    <match id="Q7MUH4 : Q7MUH4 Thioesterase family protein."/>
    <match id="Q83BK2 : Q83BK2 Thioesterase,putative."/>
  </cluster>
  <cluster id="21" size="12">
    <match id="Q9A2C0 : Q9A2C0 Hypothetical protein CC3645."/>
    <match id="Q8RLG9 : Q8RLG9 Hypothetical protein."/>
    <match id="Q9A2B9 : Q9A2B9 Hypothetical protein CC3646."/>
    <match id="Q8EDM2 : Q8EDM2 Conserved hypothetical protein."/>
    <match id="Q88FB8 : Q88FB8 Conserved hypothetical protein."/>
    <match id="Q9I3C7 : Q9I3C7 Hypothetical protein PA1594."/>
    <match id="Q7NVP2 : Q7NVP2 Hypothetical protein."/>
    <match id="Q89E03 : Q89E03 Blr7284 protein."/>
    <match id="Q7NVP3 : Q7NVP3 Hypothetical protein."/>
    <match id="Q8EDM1 : Q8EDM1 Conserved hypothetical protein."/>
    <match id="Q88FB7 : Q88FB7 Conserved hypothetical protein."/>
    <match id="Q9I3C8 : Q9I3C8 Hypothetical protein PA1593."/>
  </cluster>
  <cluster id="22" size="11">
    <match id="Q9HUY0 : Q9HUY0 Hypothetical protein PA4830."/>
    <match id="Q89V51 : Q89V51 Bll1207 protein."/>
    <match id="Q8FYX1 : Q8FYX1 Conserved hypothetical protein."/>
    <match id="Q8YIY5 : Q8YIY5 Hypothetical cytosolic protein BMEI0304."/>
    <match id="Q89SA5 : Q89SA5 Blr2500 protein."/>
    <match id="Q9A6J1 : Q9A6J1 Hypothetical protein CC2103."/>
    <match id="Q7NT60 : Q7NT60 Hypothetical protein."/>
    <match id="Q9RZD5 : Q9RZD5 Hypothetical protein DRA0017."/>
    <match id="Q89N91 : Q89N91 Blr3951 protein."/>
    <match id="Q8XU05 : Q8XU05 Hypothetical protein RSc3389."/>
    <match id="Q7UTC8 : Q7UTC8 Hypothetical protein."/>
  </cluster>
  <cluster id="23" size="11">
    <match id="Q8Y687 : FAPR_LISMO Transcription factor fapR (Fatty acid and phospholipid biosynthesis regulator)."/>
    <match id="Q92AJ8 : FAPR_LISIN Transcription factor fapR (Fatty acid and phospholipid biosynthesis regulator)."/>
    <match id="Q819V3 : FAPR_BACCR Transcription factor fapR (Fatty acid and phospholipid biosynthesis regulator)."/>
    <match id="Q81WI4 : FAPR_BACAA Transcription factor fapR (Fatty acid and phospholipid biosynthesis regulator)."/>
    <match id="O34835 : FAPR_BACSU Transcription factor fapR (Fatty acid and phospholipid biosynthesis regulator)."/>
    <match id="Q8ER10 : FAPR_OCEIH Transcription factor fapR (Fatty acid and phospholipid biosynthesis regulator)."/>
    <match id="Q9KA00 : FAPR_BACHD Transcription factor fapR (Fatty acid and phospholipid biosynthesis regulator)."/>
    <match id="Q8CSV2 : FAPR_STAEP Transcription factor fapR (Fatty acid and phospholipid biosynthesis regulator)."/>
    <match id="O65983 : FAPR_CLOTS Transcription factor fapR (Fatty acid and phospholipid biosynthesis regulator)."/>
    <match id="Q8R9V5 : FAPR_THETN Transcription factor fapR (Fatty acid and phospholipid biosynthesis regulator)."/>
    <match id="Q99UP0 : FAPR_STAAM Transcription factor fapR (Fatty acid and phospholipid biosynthesis regulator)."/>
  </cluster>
  <cluster id="24" size="11">
    <match id="P54879 : Y504_MYCLE Hypothetical protein ML2425."/>
    <match id="Q11168 : Y504_MYCTU Hypothetical protein Rv0504c/MT0525.1/Mb0516c."/>
    <match id="P96926 : P96926 Hypothetical protein Rv0635."/>
    <match id="Q7U1K4 : Q7U1K4 Conserved hypothetical protein."/>
    <match id="Q9CBJ6 : Q9CBJ6 Hypothetical protein ML1910."/>
    <match id="P96928 : P96928 Hypothetical protein Rv0637."/>
    <match id="Q7U1K2 : Q7U1K2 Conserved hypothetical protein."/>
    <match id="Q9CBJ8 : Q9CBJ8 Hypothetical protein ML1908."/>
    <match id="Q82DR8 : Q82DR8 Hypothetical protein."/>
    <match id="Q9L0M4 : Q9L0M4 Hypothetical protein SCO4636."/>
    <match id="Q8F090 : Q8F090 Hypothetical protein."/>
  </cluster>
  <cluster id="25" size="11">
    <match id="Q7QH28 : Q7QH28 AgCP7992."/>
    <match id="Q7QH30 : Q7QH30 AgCP8018 (Fragment)."/>
    <match id="Q9W440 : Q9W440 CG4666 protein (RE58349p)."/>
    <match id="Q7QJ53 : Q7QJ53 AgCP3731."/>
    <match id="Q9W439 : Q9W439 CG4660 protein."/>
    <match id="Q8MR97 : Q8MR97 RH58440p (Fragment)."/>
    <match id="Q9NYI2 : Q9NYI2 Mesenchymal stem cell protein DSCD75."/>
    <match id="Q8WUY1 : Q8WUY1 Mesenchymal stem cell protein DSCD75."/>
    <match id="Q80ZW2 : Q80ZW2 Similar to mesenchymal stem cell protein DSCD75."/>
    <match id="Q8NBN2 : Q8NBN2 Hypothetical protein NT2RP2002695."/>
    <match id="Q8E8G6 : Q8E8G6 Conserved hypothetical protein."/>
  </cluster>
  <cluster id="26" size="11">
    <match id="Q8A0S9 : Q8A0S9 Conserved hypothetical protein."/>
    <match id="Q8ESG1 : Q8ESG1 Hypothetical conserved protein."/>
    <match id="Q817M3 : Q817M3 Esterase (EC 3.-.-.-)."/>
    <match id="Q81L79 : Q81L79 4-hydroxybenzoyl-CoA thioesterase, putative."/>
    <match id="Q9K8B6 : Q9K8B6 Hypothetical protein BH3090."/>
    <match id="P11469 : YSMA_BACSU Hypothetical protein ysmA."/>
    <match id="Q8EPJ1 : Q8EPJ1 Hypothetical conserved protein."/>
    <match id="Q8TQW4 : Q8TQW4 Hypothetical protein MA1423."/>
    <match id="Q8PUE2 : Q8PUE2 Conserved protein."/>
    <match id="O26754 : O26754 Hypothetical protein MTH658."/>
    <match id="Q8EKL5 : Q8EKL5 Conserved hypothetical protein."/>
  </cluster>
  <cluster id="27" size="10">
    <match id="Q889K7 : Q889K7 MaoC-like domain protein."/>
    <match id="Q9HV20 : Q9HV20 Hypothetical protein PA4788 ((R)-specific enoyl-CoA hydratase)."/>
    <match id="Q88QB4 : Q88QB4 MaoC domain protein."/>
    <match id="Q82DZ9 : Q82DZ9 Putative dehydratase."/>
    <match id="Q9L0U4 : Q9L0U4 Putative dehydratase."/>
    <match id="Q8EJA8 : Q8EJA8 MaoC domain protein."/>
    <match id="Q9CD22 : Q9CD22 Hypothetical protein ML2566."/>
    <match id="O69502 : O69502 Hypothetical protein."/>
    <match id="Q7U2H3 : Q7U2H3 Conserved hypothetical protein."/>
    <match id="O53664 : O53664 Hypothetical protein (MaoC family protein)."/>
  </cluster>
  <cluster id="28" size="10">
    <match id="Q7N0L9 : Q7N0L9 Similar to unknown protein YbaW of Escherichia coli."/>
    <match id="P77712 : YBAW_ECOLI Hypothetical protein ybaW."/>
    <match id="Q8XE53 : Q8XE53 Orf, hypothetical protein."/>
    <match id="Q8FKA5 : Q8FKA5 Hypothetical protein ybaW."/>
    <match id="Q8ZC71 : Q8ZC71 Hypothetical protein YPO3151."/>
    <match id="Q8D153 : Q8D153 Hypothetical protein."/>
    <match id="Q83M52 : Q83M52 Orf, conserved hypothetical protein (Hypothetical protein ybaW)."/>
    <match id="Q8XFQ0 : Q8XFQ0 Hypothetical protein (Putative esterase)."/>
    <match id="Q7NQ84 : Q7NQ84 Hypothetical protein."/>
    <match id="Q9JR32 : Q9JR32 Hypothetical protein NMA0492."/>
  </cluster>
  <cluster id="29" size="9">
    <match id="Q8FJ05 : Q8FJ05 Conserved hypothetical protein."/>
    <match id="Q8X6M1 : Q8X6M1 Z4857 protein (Putative (3R)-hydroxymyristoyl-[acyl carrier protein] dehydratase)."/>
    <match id="Q8Y2A4 : Q8Y2A4 Hypothetical protein RSc0432."/>
    <match id="Q8XSV0 : Q8XSV0 Hypothetical protein RSp0367."/>
    <match id="Q8E9B2 : Q8E9B2 Thioester dehydrase family protein."/>
    <match id="Q87V45 : Q87V45 AMP-binding enzyme family protein."/>
    <match id="Q7M7K1 : Q7M7K1 Putative (3R)-hydroxymyristoyl-(acyl carrier protein) dehydratase."/>
    <match id="Q8DG00 : Q8DG00 3-hydroxymyristoyl/3-hydroxydecanoyl-(acyl carrier protein) dehydratase."/>
    <match id="Q87RA6 : Q87RA6 Putative (3R)-hydroxymyristoyl-(acyl carrier protein) dehydratase."/>
  </cluster>
  <cluster id="30" size="9">
    <match id="Q8FJ13 : Q8FJ13 Conserved hypothetical protein."/>
    <match id="Q8X6K7 : Q8X6K7 Z4864 protein (Putative beta-hydroxydecanoyl-ACP dehydrase)."/>
    <match id="Q8E9A3 : Q8E9A3 Thioester dehydrase family protein."/>
    <match id="Q87V33 : Q87V33 Conserved hypothetical protein."/>
    <match id="Q8DFZ2 : Q8DFZ2 Predicted 3-hydroxylacyl-(acyl carrier protein) dehydratase."/>
    <match id="Q87RB4 : Q87RB4 Putative beta-hydroxydecanoyl-ACP dehydrase."/>
    <match id="Q7M7K3 : Q7M7K3 Predicted 3-hydroxylacyl-(acyl carrier protein) dehydratase."/>
    <match id="Q9JY79 : Q9JY79 Hypothetical protein NMB1701."/>
    <match id="Q8XSV7 : Q8XSV7 Hypothetical protein RSp0360."/>
  </cluster>
  <cluster id="31" size="8">
    <match id="Q9ZKH2 : Q9ZKH2 Putative."/>
    <match id="O25174 : O25174 Hypothetical protein HP0420."/>
    <match id="Q7VGI3 : Q7VGI3 Hypothetical protein."/>
    <match id="Q9UZR6 : Q9UZR6 NTER region of initiation factor EIF-2B alpha subunit 1 from AQUIFEX AEOLICUS."/>
    <match id="Q8U1N3 : Q8U1N3 Hypothetical protein PF1173."/>
    <match id="O58863 : O58863 Hypothetical protein PH1136."/>
    <match id="O67879 : E2B_AQUAE Putative translation initiation factor eIF-2B (eIF-2B GDP-GTP exchange factor)."/>
    <match id="Q7MS88 : Q7MS88 Hypothetical protein."/>
  </cluster>
  <cluster id="32" size="8">
    <match id="Q8ZXD8 : YD29_PYRAE Hypothetical protein PAE1329."/>
    <match id="P95914 : YL40_SULSO Hypothetical protein SSO2140."/>
    <match id="Q976X8 : Y061_SULTO Hypothetical protein ST0061."/>
    <match id="Q97UX9 : Q97UX9 Hypothetical protein SSO2861."/>
    <match id="Q97YR6 : YC53_SULSO Hypothetical protein SSO1253."/>
    <match id="Q96ZP3 : YH90_SULTO Hypothetical protein ST1790."/>
    <match id="Q9HLD5 : Y293_THEAC Hypothetical protein Ta0293."/>
    <match id="Q978T4 : YD31_THEVO Hypothetical protein TV1331."/>
  </cluster>
  <cluster id="33" size="8">
    <match id="Q8F089 : Q8F089 MaoC family protein."/>
    <match id="Q82DR7 : Q82DR7 Hypothetical protein."/>
    <match id="Q9L0M3 : Q9L0M3 Hypothetical protein SCO4637."/>
    <match id="Q7U1K3 : Q7U1K3 Conserved hypothetical protein."/>
    <match id="P96927 : P96927 Hypothetical protein (MaoC family protein)."/>
    <match id="Q9CBJ7 : Q9CBJ7 Hypothetical protein ML1909."/>
    <match id="Q83FK3 : Q83FK3 Hypothetical protein."/>
    <match id="Q83HA6 : Q83HA6 Conserved hypothetical protein."/>
  </cluster>
  <cluster id="34" size="7">
    <match id="Q8XYD1 : Q8XYD1 Putative 4-hydroxybenzoyl-CoA thioesterase protein (EC 3.1.2.23)."/>
    <match id="Q8XTR6 : Q8XTR6 Putative 4-hydroxybenzoyl-CoA thioesterase protein (EC 3.1.2.23)."/>
    <match id="Q89PR6 : Q89PR6 Blr3414 protein."/>
    <match id="Q7W3T8 : Q7W3T8 Probable 4-hydroxybenzoyl CoA thioesterase."/>
    <match id="Q7WF68 : Q7WF68 Probable 4-hydroxybenzoyl CoA thioesterase."/>
    <match id="Q7W053 : Q7W053 Probable 4-hydroxybenzoyl CoA thioesterase."/>
    <match id="Q84HI6 : Q84HI6 Thioesterase."/>
  </cluster>
  <cluster id="35" size="7">
    <match id="Q8E9M7 : Q8E9M7 Conserved hypothetical protein."/>
    <match id="Q7MYP4 : Q7MYP4 Similar to unknown protein YigI of Escherichia coli."/>
    <match id="P40725 : YIGI_SALTY Hypothetical protein yigI."/>
    <match id="P27845 : YIGI_ECOLI Hypothetical protein yigI."/>
    <match id="Q8X8N2 : Q8X8N2 Orf, hypothetical protein."/>
    <match id="Q8ZAG7 : Q8ZAG7 Hypothetical protein YPO3835."/>
    <match id="Q9HTU8 : Q9HTU8 Hypothetical protein PA5246."/>
  </cluster>
  <cluster id="36" size="7">
    <match id="Q99Z88 : Q99Z88 Hypothetical protein SPy1344 (Hypothetical protein spyM18_1357) (Hypothetical protein SpyM3_1022) (Conserved hypothetical protein)."/>
    <match id="Q8E524 : Q8E524 Hypothetical protein."/>
    <match id="Q8DZF8 : Q8DZF8 Conserved hypothetical protein."/>
    <match id="Q8DUV0 : Q8DUV0 Conserved hypothetical protein."/>
    <match id="Q97NZ8 : Q97NZ8 Hypothetical protein SP1851."/>
    <match id="Q8DNK9 : Q8DNK9 Conserved hypothetical protein."/>
    <match id="Q54826 : Q54826 Hypothetical protein (Fragment)."/>
  </cluster>
  <cluster id="37" size="7">
    <match id="Q8YU89 : Q8YU89 Hypothetical protein Alr2465."/>
    <match id="Q8DLK3 : Q8DLK3 Ycf83 protein."/>
    <match id="Q55777 : Y204_SYNY3 Hypothetical protein slr0204."/>
    <match id="Q7V4A7 : Q7V4A7 Hypothetical protein."/>
    <match id="Q7U3X6 : Q7U3X6 Hypothetical protein."/>
    <match id="Q7VE16 : Q7VE16 Predicted thioesterase."/>
    <match id="Q7V3A9 : Q7V3A9 Hypothetical protein."/>
  </cluster>
  <cluster id="38" size="6">
    <match id="Q8FXB3 : Q8FXB3 Conserved hypothetical protein."/>
    <match id="Q8YB26 : Q8YB26 Hypothetical cytosolic protein BMEII1075."/>
    <match id="Q89E40 : Q89E40 Hypothetical cytosolic protein."/>
    <match id="Q7WPR2 : Q7WPR2 Hypothetical protein."/>
    <match id="Q7WBS0 : Q7WBS0 Hypothetical protein."/>
    <match id="Q9A985 : Q9A985 Hypothetical protein CC1109."/>
  </cluster>
  <cluster id="39" size="6">
    <match id="Q8R234 : Q8R234 Hypothetical protein (Fragment)."/>
    <match id="Q9D5Y3 : Q9D5Y3 4921507I02Rik protein."/>
    <match id="Q96KR2 : Q96KR2 C-terminal modulator protein."/>
    <match id="Q9CQJ0 : Q9CQJ0 1110038F21Rik protein (RIKEN cDNA 1110038F21)."/>
    <match id="Q8N1Q8 : Q8N1Q8 Hypothetical protein FLJ37964."/>
    <match id="Q9CTI2 : Q9CTI2 1110007B02Rik protein (Fragment)."/>
  </cluster>
  <cluster id="40" size="5">
    <match id="O53751 : O53751 Hypothetical protein Rv0466."/>
    <match id="Q7U1X7 : Q7U1X7 Conserved hypothetical protein."/>
    <match id="Q9CB38 : Q9CB38 Hypothetical protein ML2463."/>
    <match id="Q10856 : YK01_MYCTU Hypothetical protein Rv2001/MT2057."/>
    <match id="Q7TZ62 : Q7TZ62 Conserved hypothetical protein."/>
  </cluster>
  <cluster id="41" size="5">
    <match id="Q8EGV5 : Q8EGV5 Cytosolic long-chain acyl-CoA thioester hydrolase family protein."/>
    <match id="Q9I669 : Q9I669 Hypothetical protein PA0449."/>
    <match id="Q88D52 : Q88D52 Long-chain acyl-CoA thioester hydrolase family protein."/>
    <match id="Q87V74 : Q87V74 4-hydroxybenzoyl-CoA thioesterase domain protein."/>
    <match id="Q8F481 : Q8F481 Putative acyl-CoA thioester hydrolase."/>
  </cluster>
  <cluster id="42" size="5">
    <match id="P56653 : 4HBT_PSESP 4-hydroxybenzoyl-CoA thioesterase (EC 3.1.2.23)."/>
    <match id="Q9RBQ8 : Q9RBQ8 4-hydroxybenzoyl CoA thioesterase."/>
    <match id="Q8GN83 : Q8GN83 4-hydroxybenzoyl CoA thioesterase."/>
    <match id="Q89CF0 : Q89CF0 Blr7847 protein."/>
    <match id="Q9KBC9 : Q9KBC9 4-hydroxybenzoyl-CoA thioesterase."/>
  </cluster>
  <cluster id="43" size="5">
    <match id="Q884C7 : Q884C7 4-hydroxybenzoyl-CoA thioesterase domain protein."/>
    <match id="Q88LF3 : Q88LF3 Conserved hypothetical protein TIGR00051."/>
    <match id="Q9HZ94 : Q9HZ94 Hypothetical protein PA3130."/>
    <match id="Q8KCZ3 : Q8KCZ3 Hypothetical protein CT1264."/>
    <match id="Q7UJK5 : Q7UJK5 Hypothetical protein."/>
  </cluster>
  <cluster id="44" size="5">
    <match id="Q8XXU4 : Q8XXU4 Probable signal peptide protein."/>
    <match id="Q89CG0 : Q89CG0 Bll7837 protein."/>
    <match id="Q9I644 : Y474_PSEAE Hypothetical protein PA0474."/>
    <match id="Q7WIX8 : Q7WIX8 Hypothetical protein."/>
    <match id="Q7W6Y1 : Q7W6Y1 Hypothetical protein."/>
  </cluster>
  <cluster id="45" size="5">
    <match id="Q83GB2 : Q83GB2 Hypothetical protein."/>
    <match id="Q83HW6 : Q83HW6 Hypothetical protein."/>
    <match id="Q82CI1 : Q82CI1 Hypothetical protein."/>
    <match id="Q9L245 : Q9L245 Hypothetical protein SCO2676."/>
    <match id="Q7WZ61 : Q7WZ61 Dbv30 protein."/>
  </cluster>
  <cluster id="46" size="4">
    <match id="Q7W9W5 : Q7W9W5 Hypothetical protein."/>
    <match id="Q7WHW2 : Q7WHW2 Hypothetical protein."/>
    <match id="Q7VZJ5 : Q7VZJ5 Hypothetical protein."/>
    <match id="Q8XYJ4 : Q8XYJ4 Hypothetical protein RSc1764."/>
  </cluster>
  <cluster id="47" size="4">
    <match id="Q7S204 : Q7S204 Hypothetical protein."/>
    <match id="O74793 : O74793 Hypothetical protein."/>
    <match id="P38172 : YBJ5_YEAST Hypothetical 30.5 kDa protein in ATP1-ROX3 intergenic region."/>
    <match id="P53716 : YBJ5_CANAL Hypothetical protein in WHS11 5'region (Fragment)."/>
  </cluster>
  <cluster id="48" size="4">
    <match id="Q8NUS3 : Q8NUS3 Hypothetical protein MW2458."/>
    <match id="Q99R98 : Q99R98 Hypothetical protein SAV2537."/>
    <match id="Q8YNJ6 : Q8YNJ6 Hypothetical protein Alr4569."/>
    <match id="Q7NJ71 : Q7NJ71 Gll1961 protein."/>
  </cluster>
  <cluster id="49" size="4">
    <match id="P96398 : P96398 Hypothetical protein Rv0216."/>
    <match id="Q7U2J7 : Q7U2J7 Conserved hypothetical protein."/>
    <match id="Q9AIQ0 : Q9AIQ0 P40 protein."/>
    <match id="O06085 : O06085 Hypothetical protein ML2627."/>
  </cluster>
  <cluster id="50" size="3">
    <match id="Q7W0U5 : Q7W0U5 Hypothetical protein."/>
    <match id="Q7WN64 : Q7WN64 Hypothetical protein."/>
    <match id="Q7VV40 : Q7VV40 Hypothetical protein."/>
  </cluster>
  <cluster id="51" size="3">
    <match id="Q7WLI3 : Q7WLI3 Hypothetical protein."/>
    <match id="Q7W836 : Q7W836 Hypothetical protein."/>
    <match id="Q7VX70 : Q7VX70 Hypothetical protein."/>
  </cluster>
  <cluster id="52" size="3">
    <match id="Q82KK3 : Q82KK3 Hypothetical protein."/>
    <match id="O54133 : O54133 Hypothetical protein SCO5867."/>
    <match id="Q8F0Y6 : Q8F0Y6 Conserved hypothetical protein."/>
  </cluster>
  <cluster id="53" size="3">
    <match id="Q9A6K6 : Q9A6K6 Hypothetical protein CC2087."/>
    <match id="Q89IB9 : Q89IB9 Blr5720 protein."/>
    <match id="Q9A395 : Q9A395 Hypothetical protein CC3309."/>
  </cluster>
  <cluster id="54" size="3">
    <match id="Q11164 : Y499_MYCTU Hypothetical protein Rv0499/MT0519/Mb0510."/>
    <match id="Q82JJ3 : Q82JJ3 Hypothetical protein."/>
    <match id="O86577 : O86577 Hypothetical protein SCO5482."/>
  </cluster>
  <cluster id="55" size="3">
    <match id="O06307 : O06307 Hypothetical protein Rv0356c."/>
    <match id="Q7U269 : Q7U269 Conserved hypothetical protein."/>
    <match id="O69594 : O69594 Hypothetical protein ML0279."/>
  </cluster>
  <cluster id="56" size="3">
    <match id="Q88R89 : Q88R89 Conserved hypothetical protein."/>
    <match id="Q88AR0 : Q88AR0 Conserved hypothetical protein."/>
    <match id="Q9HTY7 : Q9HTY7 Hypothetical protein PA5202."/>
  </cluster>
  <cluster id="57" size="3">
    <match id="Q93CG9 : Q93CG9 Hypothetical protein."/>
    <match id="Q9RA22 : Q9RA22 Genes, similar to eicosapentaenoic acid synthesis gene cluster."/>
    <match id="Q8EHG5 : Q8EHG5 Conserved hypothetical protein."/>
  </cluster>
  <cluster id="58" size="3">
    <match id="P71860 : P71860 Hypothetical protein Rv3541c."/>
    <match id="Q7TW91 : Q7TW91 Conserved hypothetical protein."/>
    <match id="Q82FP3 : Q82FP3 Hypothetical protein."/>
  </cluster>
  <cluster id="59" size="3">
    <match id="Q8F0G4 : Q8F0G4 4-hydroxybenzoyl-CoA thioesterase (EC 3.1.2.23)."/>
    <match id="Q8F346 : Q8F346 Hypothetical protein."/>
    <match id="Q8EXV4 : Q8EXV4 Conserved hypothetical protein."/>
  </cluster>
  <cluster id="60" size="3">
    <match id="Q8EXC5 : Q8EXC5 Conserved hypothetical protein."/>
    <match id="Q7NVG8 : Q7NVG8 Hypothetical protein."/>
    <match id="Q8F684 : Q8F684 Hypothetical protein."/>
  </cluster>
  <cluster id="61" size="3">
    <match id="Q9HZX5 : Q9HZX5 Hypothetical protein PA2871."/>
    <match id="Q88KI2 : Q88KI2 Acyl-CoA thioesterase II, putative."/>
    <match id="Q9A5H5 : Q9A5H5 Hypothetical protein CC2472."/>
  </cluster>
  <cluster id="62" size="2">
    <match id="Q7P2C3 : Q7P2C3 Esterase (EC 3.-)."/>
    <match id="Q8R6E0 : Q8R6E0 Esterase (EC 3.-.-.-)."/>
  </cluster>
  <cluster id="63" size="2">
    <match id="Q87W68 : Q87W68 Hypothetical protein."/>
    <match id="O69071 : O69071 Oxidoreductase Cfa8."/>
  </cluster>
  <cluster id="64" size="2">
    <match id="Q9I4Y1 : Q9I4Y1 Hypothetical protein PA0988."/>
    <match id="Q7WZ14 : Q7WZ14 Hypothetical protein."/>
  </cluster>
  <cluster id="65" size="2">
    <match id="Q9I2R0 : Q9I2R0 Hypothetical protein PA1835."/>
    <match id="Q8P4I0 : Q8P4I0 Hypothetical protein XCC3727."/>
  </cluster>
  <cluster id="66" size="2">
    <match id="Q7WEB9 : Q7WEB9 Hypothetical protein."/>
    <match id="Q7VS17 : Q7VS17 Hypothetical protein."/>
  </cluster>
  <cluster id="67" size="2">
    <match id="Q87AE1 : Q87AE1 Dehydratase."/>
    <match id="Q9PFA4 : Q9PFA4 Hypothetical protein Xf0774."/>
  </cluster>
  <cluster id="68" size="2">
    <match id="Q818B0 : Q818B0 (R)-specific enoyl-CoA hydratase (EC 4.2.1.-)."/>
    <match id="Q81LM5 : Q81LM5 MaoC family protein."/>
  </cluster>
  <cluster id="69" size="2">
    <match id="Q88FJ0 : Q88FJ0 Conserved hypothetical protein."/>
    <match id="Q7MVA3 : Q7MVA3 Thioesterase family protein."/>
  </cluster>
  <cluster id="70" size="2">
    <match id="Q8ZV39 : Q8ZV39 Hypothetical protein PAE2469."/>
    <match id="Q9YE93 : Q9YE93 144AA long hypothetical ORF6."/>
  </cluster>
  <cluster id="71" size="2">
    <match id="Q7W339 : Q7W339 Hypothetical protein."/>
    <match id="Q7WEF6 : Q7WEF6 Hypothetical protein."/>
  </cluster>
  <cluster id="72" size="2">
    <match id="Q83HA5 : Q83HA5 Conserved hypothetical protein."/>
    <match id="Q83FK2 : Q83FK2 Hypothetical protein."/>
  </cluster>
  <cluster id="73" size="2">
    <match id="Q7NXT4 : Q7NXT4 Hypothetical protein."/>
    <match id="Q7MYK0 : Q7MYK0 Similarities with unknown protein."/>
  </cluster>
  <cluster id="74" size="2">
    <match id="Q8NMW3 : Q8NMW3 Predicted thioesterase."/>
    <match id="Q8FN01 : Q8FN01 Conserved hypothetical protein."/>
  </cluster>
  <cluster id="75" size="2">
    <match id="Q972T9 : Q972T9 Hypothetical protein ST1044."/>
    <match id="Q97WD2 : Q97WD2 Hypothetical protein SSO2295."/>
  </cluster>
  <cluster id="76" size="2">
    <match id="Q7WE92 : Q7WE92 Hypothetical protein."/>
    <match id="O85848 : O85848 Hypothetical protein."/>
  </cluster>
  <cluster id="77" size="2">
    <match id="Q826Z2 : Q826Z2 Hypothetical protein."/>
    <match id="Q93IV3 : Q93IV3 Hypothetical protein SCO1317."/>
  </cluster>
  <cluster id="78" size="2">
    <match id="Q8TGG3 : Q8TGG3 Hypothetical protein."/>
    <match id="P38256 : YBU6_YEAST Hypothetical 27.1 kDa protein in PHO5-VPS15 intergenic region."/>
  </cluster>
  <cluster id="79" size="2">
    <match id="O06178 : O06178 Hypothetical protein Rv1532c."/>
    <match id="Q7TZX6 : Q7TZX6 Conserved hypothetical protein."/>
  </cluster>
  <cluster id="80" size="2">
    <match id="Q9L110 : Q9L110 Hypothetical protein SCO1449."/>
    <match id="Q827M5 : Q827M5 Hypothetical protein."/>
  </cluster>
  <cluster id="81" size="2">
    <match id="Q7TYI0 : Q7TYI0 Conserved hypothetical protein."/>
    <match id="O53202 : O53202 Hypothetical protein Rv2475c."/>
  </cluster>
  <cluster id="82" size="2">
    <match id="Q7QAU2 : Q7QAU2 AgCP7831."/>
    <match id="Q9VEV6 : Q9VEV6 CG14881 protein."/>
  </cluster>
  <cluster id="83" size="2">
    <match id="Q7NV59 : Q7NV59 Hypothetical protein."/>
    <match id="Q9I0K2 : Q9I0K2 Hypothetical protein PA2636."/>
  </cluster>
  <cluster id="84" size="2">
    <match id="P71859 : P71859 Hypothetical protein Rv3542c."/>
    <match id="Q7TW90 : Q7TW90 Conserved hypothetical protein."/>
  </cluster>
  <cluster id="85" size="2">
    <match id="Q9RKW0 : Q9RKW0 Hypothetical protein SCO6216."/>
    <match id="Q82LJ9 : Q82LJ9 Hypothetical protein."/>
  </cluster>
</clusterset>
