# Supplementary material for: The Hotdog fold: wrapping up a superfamily of thioesterases and dehydratases
Source: BMC Bioinformatics. 2004 Aug 12;5:109. doi: 10.1186/1471-2105-5-109 (PMC516016; doi:10.1186/1471-2105-5-109)
Supplement: Additional File 4 — A HotDog domain HMM library. This library can be used in conjunction with the HMMER program to search for HotDog domains in any protein sequence. [file 1471-2105-5-109-S4.txt]

HMMER2.0  [2.3.1]
NAME  1
LENG  153
ALPH  Amino
RF    no
CS    no
MAP   yes
COM   hmmbuild -F 1.hmm 1.SEED
NSEQ  134
DATE  Fri Jun 25 16:05:52 2004
CKSUM 9671
XT      -8455     -4  -1000  -1000  -8455     -4  -8455     -4 
NULT      -4  -8455
NULE     595  -1558     85    338   -294    453  -1158    197    249    902  -1085   -142    -21   -313     45    531    201    384  -1998   -644 
HMM        A      C      D      E      F      G      H      I      K      L      M      N      P      Q      R      S      T      V      W      Y    
         m->m   m->i   m->d   i->m   i->i   d->m   d->d   b->m   m->e
          -28      *  -5692
     1  -1035  -4392   -409    723  -4711  -2223  -2556   -806    397  -1603   -551  -2534  -1260    391   2603    971    329  -1158  -4576  -3895     1
     -   -149   -500    233     43   -381    399    106   -626    210   -466   -720    275    394     45     96    359    117   -369   -294   -249 
     -     -1 -10828 -11870   -894  -1115   -701  -1378    -28      * 
     2   -331    186  -1376   -515   1201  -3917   1165   -376   -746  -4325  -3421  -1132   -964   -796    580    593   1918    802  -4526     99     2
     -   -149   -500    233     43   -381    399    106   -626    210   -466   -720    275    394     45     96    359    117   -369   -294   -249 
     -     -1 -10828 -11870   -894  -1115   -701  -1378      *      * 
     3   -765  -3019  -5524  -4889  -1152  -1940  -3608   1408   -690   2057    928  -4379  -2455  -4112    835  -1422  -1320    833  -3477   -929     3
     -   -149   -500    233     43   -381    399    106   -626    210   -466   -720    275    394     45     96    359    117   -369   -294   -249 
     -  -2540 -10828   -273   -894  -1115   -701  -1378      *      * 
     4    510  -1709  -4217  -3613  -1165  -3545  -2371   1018  -3240   2498   -281  -3172  -3491  -2780  -3037  -2657  -1873   -728  -2048   1494     4
     -   -149   -500    233     43   -381    399    106   -626    210   -466   -720    275    394     45     96    359    117   -369   -294   -249 
     -     -7  -8295  -9337   -894  -1115  -5587    -30      *      * 
     5  -1747  -3327   1200    279  -3618  -2298  -1255  -3409    824  -3337  -2477   -915   2843   -843  -1621   1302  -1726  -2943  -3513  -2742     5
     -   -150   -501    235     42   -382    398    105   -627    209   -465   -721    278    399     44     97    359    116   -370   -295   -250 
     -  -3459   -140  -9337    -24  -5942  -5587    -30      *      * 
     6  -1116  -2527   -963   -427  -2887    852   -722  -2618   1008  -2563  -1655   2594  -2169   -270    927   -170    634  -2181  -2723  -2074     7
     -   -149   -500    233     43   -381    399    106   -626    210   -466   -720    275    394     45     96    359    117   -369   -294   -249 
     -     -7  -8295  -9337   -894  -1115  -5587    -30      *      * 
     7    170   2743  -1746   1977  -1443  -2302  -1055  -1015  -1034   -479    923  -1303  -2378   -914  -1355    889   -989   -873  -1813    822     8
     -   -149   -500    233     43   -381    399    106   -626    210   -466   -720    275    394     45     96    359    117   -369   -294   -249 
     -     -7  -8295  -9337   -894  -1115  -5587    -30      *      * 
     8  -1280  -1127  -3404  -2792  -1123  -2833  -1720   1474  -2417   -926   2318  -2401  -2880  -2117    861    344  -1225   2309  -1660  -1310     9
     -   -149   -500    233     43   -381    399    106   -626    210   -466   -720    275    394     45     96    359    117   -369   -294   -249 
     -     -7  -8295  -9337   -894  -1115  -5587    -30      *      * 
     9  -1444  -1573  -3392  -2972  -1517    469  -2022  -1357  -2551    394  -1032  -2494  -2989  -2368  -2515  -1861    802  -1237   5268  -1528    10
     -   -149   -500    233     43   -381    399    106   -626    210   -466   -720    275    394     45     96    359    117   -369   -294   -249 
     -     -7  -8295  -9337   -894  -1115  -5587    -30      *      * 
    10  -2681  -2352  -4999  -4420  -1461  -4449  -3374    595  -4085    410   4644  -4108  -4213  -3499  -3857  -3620    725   -841  -2775  -2654    11
     -   -149   -500    233     43   -381    399    106   -626    210   -466   -720    275    394     45     96    359    117   -369   -294   -249 
     -     -7  -8295  -9337   -894  -1115  -5587    -30      *      * 
    11  -1480  -2864  -1215   2385  -3257  -2343   2690  -2950   1127  -2840  -1965   1034  -2442   -464    934  -1349  -1393  -2531  -2941  -2361    12
     -   -149   -500    233     43   -381    399    106   -626    210   -466   -720    275    394     45     96    359    117   -369   -294   -249 
     -     -7  -8295  -9337   -894  -1115  -5587    -30      *      * 
    12  -1247  -2738   2851   -400  -3055  -2091   -835  -2812    861  -2751  -1845    216    690   -390    117    468  -1195  -2361  -2918  -2220    13
     -   -149   -500    233     43   -381    399    106   -626    210   -466   -720    275    394     45     96    359    117   -369   -294   -249 
     -     -7  -8295  -9337   -894  -1115  -5587    -30      *      * 
    13    846  -1784  -3588  -3323   1258  -2283  -2798  -2648  -3115  -2963  -2220  -2584  -2920  -2836  -3153   1518   2965  -2174  -3392  -3060    14
     -   -150   -501    232     44   -378    398    105   -627    214   -467   -715    279    393     44     96    359    118   -370   -295   -250 
     -  -3459   -140  -9337    -24  -5942  -1540   -608      *      * 
    14     90   1095  -1198  -3254  -2109  -3642    896    294  -2981    217   2105  -1651  -3699    532   -505  -1078    984   1876  -2585  -2222    16
     -   -149   -500    233     43   -381    399    106   -626    210   -466   -720    275    394     45     96    359    117   -369   -294   -249 
     -     -3  -9726 -10768   -894  -1115  -5024    -45      *      * 
    15   -940  -3247    -89   2088   -801  -1341  -1684   1280     38  -3225    496  -1690  -3105    133  -1795    884   -530     28  -3485   -686    17
     -   -149   -500    233     43   -381    399    106   -626    210   -466   -720    275    394     45     96    359    117   -369   -294   -249 
     -     -3  -9726 -10768   -894  -1115  -5024    -45      *      * 
    16  -1993  -3343  -1890  -1341  -3614  -1566    929  -3331   1296  -3338   1187   1354  -3078    925  -1750   1628   1009   -373    750     36    18
     -   -149   -500    233     43   -381    399    106   -626    210   -466   -720    275    394     45     96    359    117   -369   -294   -249 
     -     -3  -9726 -10768   -894  -1115  -5024    -45      *      * 
    17  -2208  -2048  -4464  -3834  -2003  -3746  -2612   1660  -3449   -545    447    675  -3796  -3089   -721   -659   2579    594  -2504   1117    19
     -   -149   -500    233     43   -381    399    106   -626    210   -466   -720    275    394     45     96    359    117   -369   -294   -249 
     -     -3  -9726 -10768   -894  -1115  -5024    -45      *      * 
    18  -2000  -3264   -234   1777   -416  -3009   1663    456   -182  -1100  -2375  -1681  -3100  -1249   1281    -37    538  -1140  -3498   1352    20
     -   -149   -500    233     43   -381    399    106   -626    210   -466   -720    275    394     45     96    359    117   -369   -294   -249 
     -     -3  -9726 -10768   -894  -1115  -5024    -45      *      * 
    19   -958  -2252  -3396  -2816   -442  -3540   1157   2222    168    710    543  -2769   -540    -17   1737  -2564   -411  -1684  -2681  -2296    21
     -   -149   -500    233     43   -381    399    106   -626    210   -466   -720    275    394     45     96    359    117   -369   -294   -249 
     -     -3  -9726 -10768   -894  -1115    -28  -5701      *      * 
    20   1965   1843  -5649  -5019  -3089  -4854  -3740    186  -4618  -1908   2159  -4504   -370  -4243  -4421   -762  -2298   2343  -3604  -3261    22
     -   -149   -500    233     43   -381    399    106   -626    210   -466   -720    275    394     45     96    359    117   -369   -294   -249 
     -     -1 -10865 -11907   -894  -1115   -701  -1378      *      * 
    21  -1875  -3985  -3111   -626   2355  -1918    540  -3777   -967    481   3310  -1034  -4168    719  -1515   -887    567  -2207  -4280   -362    23
     -   -149   -500    233     43   -381    399    106   -626    210   -466   -720    275    394     45     96    359    117   -369   -294   -249 
     -     -1 -10865 -11907   -894  -1115   -701  -1378      *      * 
    22  -5270  -6817  -3136  -1930  -7517  -5162   -736  -7395  -4406  -7187  -6602  -1565   4213  -4224  -2743  -2320  -5385  -6813  -7260  -6416    24
     -   -149   -500    233     43   -381    399    106   -626    210   -466   -720    275    394     45     96    359    117   -369   -294   -249 
     -     -1 -10865 -11907   -894  -1115   -701  -1378      *      * 
    23    925  -4429    769   1401  -1807   -712   -701  -1658   -945  -2959  -3518   1043    425    885   -664    799    274  -4051  -4612  -3929    25
     -   -149   -500    233     43   -381    399    106   -626    210   -466   -720    275    394     45     96    359    117   -369   -294   -249 
     -     -1 -10865 -11907   -894  -1115   -701  -1378      *      * 
    24  -2958  -4419   3307    -69  -4735  -3934   2148  -2329  -1187  -2563   1424   -381  -4027    -52  -2682  -1658   -295  -4039  -4606   -453    26
     -   -149   -500    233     43   -381    399    106   -626    210   -466   -720    275    394     45     96    359    117   -369   -294   -249 
     -     -1 -10865 -11907   -894  -1115   -701  -1378      *      * 
    25   1241    -55  -5113  -1796  -3072  -1966  -3547   -714  -4190    325   -370  -4195  -4756   -712    808   -981   2668    -71  -3560  -3206    27
     -   -149   -500    233     43   -381    399    106   -626    210   -466   -720    275    394     45     96    359    117   -369   -294   -249 
     -     -1 -10865 -11907   -894  -1115   -701  -1378      *      * 
    26  -4862  -4735  -1788  -5521   -929  -5960  -3957  -4303  -5700  -2200  -3996   4240  -6101  -5161  -5649  -5189  -1745  -1682  -3504    -62    28
     -   -149   -500    233     43   -381    399    106   -626    210   -466   -720    275    394     45     96    359    117   -369   -294   -249 
     -     -1 -10865 -11907   -894  -1115   -701  -1378      *      * 
    27   1116  -3421    -24  -1130   1493  -1838   2434    209  -3196   -829    774    283   1184  -1721  -3491   -545  -1489  -1518   1357   -396    29
     -   -149   -500    233     43   -381    399    106   -626    210   -466   -720    275    394     45     96    359    117   -369   -294   -249 
     -     -1 -10865 -11907   -894  -1115   -701  -1378      *      * 
    28    330  -4349  -1524  -1501    179    588   3305  -4359  -2211   -707  -1561   1796  -4045   -351  -1731   -161  -2904  -3951  -4554   1995    30
     -   -149   -500    233     43   -381    399    106   -626    210   -466   -720    275    394     45     96    359    117   -369   -294   -249 
     -     -1 -10865 -11907   -894  -1115   -701  -1378      *      * 
    29  -1861  -4716   -250  -1327  -5028   3117   -229  -4784  -2451  -4727  -3814   1843  -4248   -634   -264  -3093  -3172  -1832  -4898  -1867    31
     -   -149   -500    233     43   -381    399    106   -626    210   -466   -720    275    394     45     96    359    117   -369   -294   -249 
     -     -1 -10865 -11907   -894  -1115   -701  -1378      *      * 
    30  -1945  -4045   1859  -2508    -90  -4057  -2739   -462    804  -2170  -3176   1480  -4145  -2353    948   -974   2025   -782  -4326  -1038    32
     -   -149   -500    233     43   -381    399    106   -626    210   -466   -720    275    394     45     96    359    117   -369   -294   -249 
     -     -1 -10865 -11907   -894  -1115   -701  -1378      *      * 
    31   -887  -4463  -7517  -7105  -4849  -7171  -6649   2587  -6949   1008   1950  -6823  -6983  -6731  -6956  -6440   -469   2137  -6204  -5808    33
     -   -149   -500    233     43   -381    399    106   -626    210   -466   -720    275    394     45     96    359    117   -369   -294   -249 
     -     -1 -10865 -11907   -894  -1115   -701  -1378      *      * 
    32  -7480  -6411  -7864  -8212   3972  -7750   3328  -6379  -7756  -2587  -5784  -6365  -7607  -1468  -7131  -1482  -7331  -6531  -3192   1183    34
     -   -149   -500    233     43   -381    399    106   -626    210   -466   -720    275    394     45     96    359    117   -369   -294   -249 
     -     -1 -10865 -11907   -894  -1115   -701  -1378      *      * 
    33     13  -5303  -7561  -7927  -7852   3741  -7106  -7867  -7826  -8007  -7151  -6402  -6313  -7324  -7418  -5059  -5271  -6596  -7614  -8003    35
     -   -149   -500    233     43   -381    399    106   -626    210   -466   -720    275    394     45     96    359    117   -369   -294   -249 
     -     -1 -10865 -11907   -894  -1115   -701  -1378      *      * 
    34  -8794  -7589  -8580  -8967  -9149   3866  -8235 -10213  -9163  -9555  -9501  -8901  -8026  -9034  -8589  -9262  -9036  -9777  -7838  -9165    36
     -   -149   -500    233     43   -381    399    106   -626    210   -466   -720    275    394     45     96    359    117   -369   -294   -249 
     -     -1 -10865 -11907   -894  -1115   -701  -1378      *      * 
    35   -413  -4381  -1810    371   1274  -3943  -1392  -4415   1175  -1538  -3476    -27  -4036    207   -347  -2852    717   -203   4215    120    37
     -   -149   -500    233     43   -381    399    106   -626    210   -466   -720    275    394     45     96    359    117   -369   -294   -249 
     -     -1 -10865 -11907   -894  -1115   -701  -1378      *      * 
    36    142  -4513  -7516  -7067  -4575  -7121  -6445   1901  -6877   2321    552  -6777  -6909  -6540  -6811  -6368  -1764   1434  -5927  -5626    38
     -   -149   -500    233     43   -381    399    106   -626    210   -466   -720    275    394     45     96    359    117   -369   -294   -249 
     -     -1 -10865 -11907   -894  -1115   -701  -1378      *      * 
    37  -6460  -5816  -8841  -8245  -3833  -8680  -7261  -1550  -8060   1880   4577  -8412  -7590  -6724  -7489  -8087  -6285   -367  -5689   -977    39
     -   -149   -500    233     43   -381    399    106   -626    210   -466   -720    275    394     45     96    359    117   -369   -294   -249 
     -     -1 -10865 -11907   -894  -1115   -701  -1378      *      * 
    38   1503  -4425  -2805   -151  -1319  -2138    143  -4494   1628  -2934  -3515   -954  -4024  -2130   1355   1683   -464  -4046  -4610   -852    40
     -   -149   -500    233     43   -381    399    106   -626    210   -466   -720    275    394     45     96    359    117   -369   -294   -249 
     -     -1 -10865 -11907   -894  -1115   -701  -1378      *      * 
    39  -2988  -4183  -2958  -1028  -4400  -4009   -659  -1588    609    932   1262   -451  -4099   2457   -280  -1586  -1617  -3748   3791   1054    41
     -   -149   -500    233     43   -381    399    106   -626    210   -466   -720    275    394     45     96    359    117   -369   -294   -249 
     -     -1 -10865 -11907   -894  -1115   -701  -1378      *      * 
    40    628  -4195  -7006  -6471  -4135  -2025  -5491   2072  -6176    986   3880  -6073  -6318  -5795  -6031  -5579  -4487    281  -5153  -4850    42
     -   -149   -500    233     43   -381    399    106   -626    210   -466   -720    275    394     45     96    359    117   -369   -294   -249 
     -     -1 -10865 -11907   -894  -1115   -701  -1378      *      * 
    41  -4167  -4220   3859  -1039   -893  -5222  -3972  -3645  -4792   -381  -3334  -4292  -5424  -4344  -4977  -4516  -1784  -1513  -4053    239    43
     -   -149   -500    233     43   -381    399    106   -626    210   -466   -720    275    394     45     96    359    117   -369   -294   -249 
     -     -1 -10865 -11907   -894  -1115   -701  -1378      *      * 
    42  -2956  -4423    915   2309  -4742  -2131  -2590    239    166    515   1101   -472  -4024    978    114  -1313  -1415  -2325  -4608  -3927    44
     -   -149   -500    233     43   -381    399    106   -626    210   -466   -720    275    394     45     96    359    117   -369   -294   -249 
     -     -1 -10865 -11907   -894  -1115   -701  -1378      *      * 
    43   1970   1290  -5561  -4926  -3013    259  -3647   1008  -4524    756  -2261  -1736  -4824  -1550  -4329  -2753     13   1504  -3516  -3174    45
     -   -149   -500    233     43   -381    399    106   -626    210   -466   -720    275    394     45     96    359    117   -369   -294   -249 
     -     -1 -10865 -11907   -894  -1115   -701  -1378      *      * 
    44   2933   -379  -7284  -7624  -7179   2001  -6541  -6996  -7229  -2491  -6290  -5608  -5577  -6650  -6818    375  -1582  -5682  -7407  -7395    46
     -   -149   -500    233     43   -381    399    106   -626    210   -466   -720    275    394     45     96    359    117   -369   -294   -249 
     -     -1 -10865 -11907   -894  -1115   -701  -1378      *      * 
    45   1366  -3140  -4992  -1778   1762   1181   -403  -2650  -4098  -1217  -2339  -4133  -4742  -3822  -4094   1076    -17  -2561   1874   2121    47
     -   -149   -500    233     43   -381    399    106   -626    210   -466   -720    275    394     45     96    359    117   -369   -294   -249 
     -     -1 -10865 -11907   -894  -1115   -701  -1378      *      * 
    46   1581   -555  -5923  -5309  -3366  -5162  -4077   2896  -4925   -129   -472  -4810  -5196  -4562  -4740   -608  -1075   1071  -3930  -3581    48
     -   -149   -500    233     43   -381    399    106   -626    210   -466   -720    275    394     45     96    359    117   -369   -294   -249 
     -     -1 -10865 -11907   -894  -1115   -701  -1378      *      * 
    47   1680   3137  -1798  -1735  -1560  -4606  -3421   -925  -3816    317    720    282  -1438  -2364   -434    -44    233    682  -3634  -3262    49
     -   -149   -500    233     43   -381    399    106   -626    210   -466   -720    275    394     45     96    359    117   -369   -294   -249 
     -     -1 -10865 -11907   -894  -1115   -701  -1378      *      * 
    48   3478    622  -7291  -7635  -7186  -2205  -6547  -7001  -7237  -7270  -6297  -5610  -5577  -6656  -6822   -733   -544  -1209  -7414  -7403    50
     -   -149   -500    233     43   -381    399    106   -626    210   -466   -720    275    394     45     96    359    117   -369   -294   -249 
     -     -1 -10865 -11907   -894  -1115   -701  -1378      *      * 
    49    871    243  -3263   -323   -241  -1422   -903  -3557   1241  -1026   2016  -1625  -4234  -2527  -1470   1490    897   -855  -4160    234    51
     -   -149   -500    233     43   -381    399    106   -626    210   -464   -720    275    394     45     96    359    117   -369   -294   -249 
     -    -24  -5929 -11907   -184  -3061   -701  -1378      *      * 
    50  -1329  -4423   -795   1274  -4741  -1669   -764  -2115    471   -453   -466   -618  -4024  -2131   3032   -344  -1212  -2458  -4608  -1554    53
     -   -149   -500    233     43   -381    399    106   -626    210   -466   -720    275    394     45     96    359    117   -369   -294   -249 
     -     -1 -10865 -11907   -894  -1115   -701  -1378      *      * 
    51  -3240  -3066  -5582  -4947   1618  -4786   3318    581  -4542   -374  -2269  -4430  -4836  -4164    303  -1780  -1836    122   2345   2840    54
     -   -149   -500    233     43   -381    399    106   -626    210   -466   -720    275    394     45     96    359    117   -369   -294   -249 
     -     -1 -10865 -11907   -894  -1115   -701  -1378      *      * 
    52   2310   3666  -5421  -4799  -3048  -2264  -3631  -1423  -4429  -1417   -320  -1725  -1582  -4081  -4285   1638  -1839  -2505  -3546   -771    55
     -   -149   -500    233     43   -381    399    106   -626    210   -466   -720    275    394     45     96    359    117   -369   -294   -249 
     -     -1 -10865 -11907   -894  -1115   -701  -1378      *      * 
    53   -362  -1584   -864   -254  -4750   2139    747  -4501   1309  -2605  -3518   -316   -714  -1567   2085  -1440  -2895  -4051   -976  -3929    56
     -   -149   -500    233     43   -381    399    106   -626    210   -466   -720    275    394     45     96    360    118   -369   -294   -249 
     -    -23  -5990 -11907   -190  -3015   -701  -1378      *      * 
    54   -494   1385  -1537   -505  -4748   2044    967  -2067   1070  -1860  -3517     18  -4023   -909    755    209    637  -2386  -4611  -3929    58
     -   -149   -500    233     43   -381    399    106   -626    210   -466   -720    275    394     45     96    359    117   -369   -294   -249 
     -     -1 -10865 -11907   -894  -1115   -701  -1378      *      * 
    55  -1500  -4421  -2807    -31  -4738  -1127   1166   -863  -1057  -2467  -3511    681    829    232   2598   -836     97  -1027  -4606   1438    59
     -   -147   -501    233     42   -379    398    104   -627    209   -466   -722    279    393     44     95    361    116   -370   -296   -247 
     -    -39  -5261 -11907  -2588   -262   -701  -1378      *      * 
    56   -648   3097  -5577  -4942  -1045  -4780  -3652    175  -4537  -1422  -2261  -4426   1143  -4160  -4337  -2295    806   2691  -3517   -767    71
     -   -149   -500    233     43   -381    399    106   -626    210   -466   -720    275    394     45     96    359    117   -369   -294   -249 
     -     -1 -10865 -11907   -894  -1115   -701  -1378      *      * 
    57    516   -844  -5570  -4935    -25  -4781  -3653   -606  -1518  -2908  -2264  -4424  -4831  -4157   -944  -3866    324   3271  -3521   -815    72
     -   -149   -500    233     43   -381    399    106   -626    210   -466   -720    275    394     45     96    359    117   -369   -294   -249 
     -     -1 -10865 -11907   -894  -1115   -701  -1378      *      * 
    58  -1499  -3386  -5957  -5349   -901  -5131  -4104  -1181  -4961    239  -2552  -4827  -5196  -4581  -4767  -2222   3669   -494  -3949  -3613    73
     -   -149   -500    233     43   -381    399    106   -626    210   -466   -720    275    394     45     96    359    117   -369   -294   -249 
     -     -1 -10865 -11907   -894  -1115   -701  -1378      *      * 
    59   2073  -3163  -4856  -1131  -3133  -1087  -3485    -83   -976    307  -2361  -4055  -4715  -3730   -158  -1787  -3141   2296  -3608  -3245    74
     -   -149   -500    233     43   -381    399    106   -626    210   -466   -720    275    394     45     96    359    117   -369   -294   -249 
     -     -1 -10865 -11907   -894  -1115   -701  -1378      *      * 
    60   1415   -528  -3065  -1162   -362  -1349    777  -3859  -2414  -3191  -3171  -2784  -4148  -1597    383   2666  -1506  -3577  -4322    718    75
     -   -149   -500    233     43   -381    399    106   -626    210   -466   -720    275    394     45     96    359    117   -369   -294   -249 
     -     -1 -10853 -11895   -894  -1115   -701  -1378      *      * 
    61    173  -3703  -6400  -5829  -3857  -5713  -4718   1614  -5485  -1639   2528  -5365  -5716  -5154  -5334   -575    -80   2800  -4544  -4181    76
     -   -149   -500    233     43   -381    399    106   -626    210   -466   -720    275    394     45     96    359    117   -369   -294   -249 
     -     -1 -10853 -11895   -894  -1115   -701  -1378      *      * 
    62  -3980  -5583   3408    228  -5863    542   -987  -5659   -649  -5581  -4716   1302  -4824  -1499  -2244   -294  -3957  -5189  -5754  -4976    77
     -   -149   -500    233     43   -381    399    106   -626    210   -466   -720    275    394     45     96    359    117   -369   -294   -249 
     -     -1 -10853 -11895   -894  -1115   -701  -1378      *      * 
    63    545  -4418    401    556  -4739   1276    988  -4490   -547  -4434    247   -488  -1391   1088    719   1303  -2884  -4040   -242   -937    78
     -   -149   -500    233     43   -381    399    106   -626    210   -466   -720    275    394     45     96    359    117   -369   -294   -249 
     -     -1 -10853 -11895   -894  -1115   -701  -1378      *      * 
    64   -538  -4057  -6849  -6309    783  -6247  -5310   2326  -6005    -36   2937  -5896  -6179  -5657  -5868  -5402  -1922   2165  -5034  -4700    79
     -   -149   -500    233     43   -381    399    106   -626    210   -466   -720    275    394     45     96    359    117   -369   -294   -249 
     -     -1 -10853 -11895   -894  -1115   -701  -1378      *      * 
    65    -54  -4409   1951    -79  -1466  -3921    184   -527   -515  -1784   -801    921  -4015     39    910    157    969    141  -4595  -3915    80
     -   -149   -500    233     43   -381    399    106   -626    210   -466   -720    275    394     45     96    359    117   -369   -294   -249 
     -     -1 -10853 -11895   -894  -1115   -701  -1378      *      * 
    66  -8970  -7518  -8539  -8921   4611  -7646  -6899  -9091  -9010  -8370  -8443  -8502  -8030  -8589  -8414  -9216  -9053  -9073  -6252  -5484    81
     -   -149   -500    233     43   -381    399    106   -626    210   -466   -720    275    394     45     96    359    117   -369   -294   -249 
     -     -1 -10853 -11895   -894  -1115   -701  -1378      *      * 
    67   -328  -3698  -3404   -804  -2261  -4204   1526    -49   1585   1291    736   -858  -4285      2    888  -1985  -2988   -281  -4050   1243    82
     -   -149   -500    233     43   -381    399    106   -626    210   -466   -720    275    394     45     96    359    117   -369   -294   -249 
     -     -1 -10853 -11895   -894  -1115   -701  -1378      *      * 
    68    838  -4418  -1287    196  -4739  -1170   1100  -4490   1950   -969  -1619   -604  -4012    717   1514   -292    -48  -1096  -4601  -1602    83
     -   -149   -500    233     43   -381    399    106   -626    210   -466   -720    275    394     45     96    359    117   -369   -294   -249 
     -     -1 -10853 -11895   -894  -1115   -701  -1378      *      * 
    69   -579  -4489  -6890  -7199  -7185  -4761  -6409  -6991  -1885  -7248  -6287  -5529   4126  -6459  -6556   -728  -4353  -1861  -7383  -7349    84
     -   -149   -500    233     43   -381    399    106   -626    210   -466   -720    275    394     45     96    359    117   -369   -294   -249 
     -     -8 -10853  -7552   -894  -1115   -701  -1378      *      * 
    70   -772  -4141  -7033  -6543   -654  -6513  -5718   2850  -6287  -2373     89  -6162  -6434  -6023  -6213  -1307  -4477   2733  -5459  -5067    85
     -   -149   -500    233     43   -381    399    106   -626    210   -466   -720    275    394     45     96    359    117   -369   -294   -249 
     -     -1 -10845 -11888   -894  -1115   -937  -1066      *      * 
    71   -733  -4411   -182    583   -373  -1629   2402  -4483    684  -1976  -3501  -2548    654    308   1938    112   -522  -4033  -4595    930    86
     -   -149   -500    233     43   -381    399    106   -626    210   -466   -720    275    394     45     96    359    117   -369   -294   -249 
     -     -1 -10845 -11888   -894  -1115   -937  -1066      *      * 
    72  -1287  -3130  -4870  -1226  -3098  -4641  -3473   1703  -1702     15    627  -1995  -4698    813  -1965  -1450   -780   2725  -3575  -3213    87
     -   -149   -500    233     43   -381    399    106   -626    210   -466   -720    275    394     45     96    359    117   -369   -294   -249 
     -     -1 -10845 -11888   -894  -1115   -937  -1066      *      * 
    73  -2653  -7046   -916  -3289  -7491   3597  -4545  -7475  -2504  -7321  -6738    -58  -5641   -587  -5916   -937  -5352  -6855  -7520  -6419    88
     -   -149   -500    233     43   -381    399    106   -626    210   -466   -720    275    394     45     96    359    117   -369   -294   -249 
     -     -1 -10845 -11888   -894  -1115   -937  -1066      *      * 
    74  -1903   -183   3155   1102  -4740  -3918   1114  -4491  -2159  -4436  -3509    433  -4012   -337  -1446    561   -352  -4041  -4603  -1850    89
     -   -149   -500    233     43   -381    399    106   -626    210   -466   -720    275    394     45     96    359    117   -369   -294   -249 
     -     -1 -10845 -11888   -894  -1115   -937  -1066      *      * 
    75   -898   -443  -5531   -920    271  -4752  -3622   1663  -4496   1380    821  -1112  -4802  -1114   -810   -153   -458   1591  -3494  -1120    90
     -   -149   -500    233     43   -381    399    106   -626    210   -466   -720    275    394     45     96    359    117   -369   -294   -249 
     -     -1 -10845 -11888   -894  -1115   -937  -1066      *      * 
    76  -1567   -247  -7699  -7320  -4897  -7443  -7078   1148  -7216   1885    149  -7098  -7181  -6993  -7256  -6760  -5040   2800  -6463  -6095    91
     -   -149   -500    233     43   -381    399    106   -626    210   -466   -720    275    394     45     96    359    117   -369   -294   -249 
     -     -1 -10845 -11888   -894  -1115   -937  -1066      *      * 
    77  -1261   3352  -1367   1343  -1639  -3921    717   -669   -119  -1523  -3472   -272  -4014   -525   -324   1055    850     65  -4572  -3898    92
     -   -149   -500    233     43   -381    399    106   -626    210   -466   -720    275    394     45     96    359    117   -369   -294   -249 
     -     -1 -10845 -11888   -894  -1115   -937  -1066      *      * 
    78  -1208   2808  -5598  -4964   2287  -4803  -3677   1031  -4560   1168   1616  -4449  -4850  -4182  -4360  -3889  -1639   1362  -3538    312    93
     -   -149   -500    233     43   -381    399    106   -626    210   -466   -720    275    394     45     96    359    117   -369   -294   -249 
     -     -1 -10845 -11888   -894  -1115   -937  -1066      *      * 
    79  -2945   -826    420   1346   -970  -3928    279   -771    403   -624  -3451  -1427  -4021    569    274    151   -551  -1374    386   2773    94
     -   -149   -500    233     43   -381    399    106   -626    210   -466   -720    275    394     45     96    359    117   -369   -294   -249 
     -     -1 -10845 -11888   -894  -1115   -937  -1066      *      * 
    80   2949  -4455  -7258  -7606  -7190   1017  -6533  -7014  -7219  -7278  -6299  -5590  -5559  -6638  -6807   1153    727  -2063  -7413  -7407    95
     -   -149   -500    233     43   -381    399    106   -626    210   -466   -720    275    394     45     96    359    117   -369   -294   -249 
     -     -1 -10845 -11888   -894  -1115   -937  -1066      *      * 
    81   -732   -846   -205   -447   1123   -275   1604   -559    714  -4420    159  -1016  -4007    231   1715    631  -2002  -2844  -4590   1557    96
     -   -149   -500    233     43   -381    399    106   -626    210   -466   -720    275    394     45     96    359    117   -369   -294   -249 
     -     -1 -10845 -11888   -894  -1115   -937  -1066      *      * 
    82  -1867   2173  -5659  -5029  -3096  -4872  -3754   1277  -1777     18    507  -4518  -4917  -4256  -1707  -3960   -568   3042  -3616  -3272    97
     -   -149   -500    233     43   -381    399    106   -626    210   -466   -720    275    394     45     96    359    117   -369   -294   -249 
     -     -1 -10845 -11888   -894  -1115   -937  -1066      *      * 
    83  -1635   1198  -5516   -182  -1169  -4750  -3619    806  -2913     -4    100   1995  -4800  -4115  -4298    236   1245   1648  -3495   -946    98
     -   -149   -500    233     43   -381    399    106   -626    210   -466   -720    275    394     45     96    359    117   -369   -294   -249 
     -     -1 -10845 -11888   -894  -1115   -937  -1066      *      * 
    84  -2939  -4408   -687  -1115   -113   -874   1832  -4476   1029  -1956  -3497    436  -4007  -1668   1696   -605  -2096  -4029   1705   3090    99
     -   -149   -500    233     43   -381    399    106   -626    210   -466   -720    275    394     45     96    359    117   -369   -294   -249 
     -     -1 -10845 -11888   -894  -1115   -937  -1066      *      * 
    85    244  -3065  -5578  -4945  -1293  -4790  -3667    507  -3304  -2231  -2271  -4435  -4841  -4170  -3212  -1357   2847   2267  -3535  -3192   100
     -   -149   -500    233     43   -381    399    106   -626    210   -466   -720    275    394     45     96    359    117   -369   -294   -249 
     -     -1 -10845 -11888   -894  -1115   -937  -1066      *      * 
    86  -1874  -4411    492   -820    -11   3196    147  -4476  -1528  -4425  -3502  -2557  -4015   -131  -1489  -1570  -1448  -4031   1190  -3916   101
     -   -149   -501    233     42   -382    399    105   -627    212   -466   -721    277    395     44     95    359    117   -370   -295   -246 
     -    -78  -4262 -11888  -1393   -691   -937  -1066      *      * 
    87  -1837  -4412  -1980   -547  -4733  -1393   1326  -4484    710  -2653  -3501   1695  -4006    470   2768    271    289  -4034  -4595  -3913   105
     -   -149   -500    233     43   -381    399    106   -626    210   -466   -720    275    394     45     96    359    117   -369   -294   -249 
     -     -1 -10845 -11888   -894  -1115   -937  -1066      *      * 
    88  -2036  -4421  -1703  -2248  -4743  -3923    231  -4492    283  -4436  -3510    221  -4016   -171    317   1539   2991  -2393  -4603  -3922   106
     -   -149   -500    233     43   -381    399    106   -626    210   -466   -720    275    394     45     96    359    117   -369   -294   -249 
     -     -1 -10845 -11888   -894  -1115   -937  -1066      *      * 
    89  -4035    -28  -5212  -2502  -6352  -4856  -5191  -6198  -1661  -6358  -5561  -4868  -5520  -5008  -4884   3519   -952  -5430  -6484   1252   107
     -   -149   -500    233     43   -381    399    106   -626    210   -466   -720    275    394     45     96    359    117   -369   -294   -249 
     -     -1 -10845 -11888   -894  -1115   -937  -1066      *      * 
    90  -2093    180  -6162  -5553   -356  -5423  -4338   1919  -5177    278   4194  -5071  -1351  -4790  -4987  -4528  -3724    986  -4142  -3817   108
     -   -149   -500    233     43   -381    399    106   -626    210   -466   -720    275    394     45     96    359    117   -369   -294   -249 
     -     -1 -10845 -11888   -894  -1115   -571  -1614      *      * 
    91  -2956  -4429   -194   2589  -4750  -3928   1014  -4501    561  -2118  -3518  -2563  -4021   1836   -574   -360   1343  -4051  -4611  -3929   109
     -   -149   -500    233     43   -381    399    106   -626    210   -466   -720    275    394     45     96    359    117   -369   -294   -249 
     -     -1 -10853 -11895   -894  -1115   -701  -1378      *      * 
    92  -4424  -4105  -6872  -6318  -1539  -6255  -5269   2419  -6003    -65   1020  -5904  -6170  -5609  -5842  -3462  -4373   2951  -4948   -946   110
     -   -149   -500    233     43   -381    399    106   -626    210   -466   -720    275    394     45     96    359    117   -369   -294   -249 
     -     -1 -10853 -11895   -894  -1115   -701  -1378      *      * 
    93   -807   -964   -846    528   1151   1513      1  -2014    989   -994    691    746  -4018   -504    403   -561   -968  -1542  -4586   -346   111
     -   -149   -500    233     43   -381    399    106   -626    210   -466   -720    275    394     45     96    359    117   -369   -294   -249 
     -     -1 -10853 -11895   -894  -1115   -701  -1378      *      * 
    94  -1761  -3209  -5763  -5138  -1032  -4986  -3878   2088  -4744   -140  -2420  -4632  -5026  -4374  -4552  -1855    252   2966  -1144  -3391   112
     -   -149   -500    233     43   -381    399    106   -626    210   -466   -720    275    394     45     96    359    117   -369   -294   -249 
     -     -1 -10853 -11895   -894  -1115   -701  -1378      *      * 
    95  -1078   -411   1087   1988  -4738  -3919   1038  -1812   1755  -1694  -3507   -189  -4012    285   1201  -1645  -2884   -560  -4601  -3918   113
     -   -149   -500    233     43   -381    399    106   -626    210   -466   -720    275    394     45     96    359    117   -369   -294   -249 
     -     -1 -10853 -11895   -894  -1115   -701  -1378      *      * 
    96   1286  -3745  -6452  -5894  -3927  -2386  -4796    341  -5554  -1062  -1615  -5414  -5753  -5224  -5405  -1208  -3967   3268  -4625  -4261   114
     -   -149   -500    233     43   -381    399    106   -626    210   -466   -720    275    394     45     96    359    117   -369   -294   -249 
     -     -1 -10853 -11895   -894  -1115   -701  -1378      *      * 
    97  -1624  -3163   -613   1083    878  -4618    184   1144  -3889  -1155  -1324  -3980  -4677   -540    234  -2519     49    635   4108    231   115
     -   -149   -500    233     43   -381    399    106   -626    210   -466   -720    275    394     45     96    359    117   -369   -294   -249 
     -     -1 -10845 -11888   -894  -1115   -701  -1378      *      * 
    98   2299  -3136  -4913  -4314  -3107   -909  -3494    536  -1229  -1561  -2338  -4081  -4712  -3765    915    606    124   1216  -3585  -3225   116
     -   -149   -500    233     43   -381    399    106   -626    210   -466   -720    275    394     45     96    359    117   -369   -294   -249 
     -     -1 -10845 -11888   -894  -1115   -701  -1378      *      * 
    99  -2275  -4409    323   2586   -418   -245    -90   -883    745  -1524  -1322  -1331  -4006    643    173   -512  -2878  -4030   -144    317   117
     -   -149   -500    233     43   -381    399    106   -626    210   -466   -720    275    394     45     96    359    117   -369   -294   -249 
     -     -1 -10845 -11888   -894  -1115   -701  -1378      *      * 
   100  -2939  -4412   2528   -372  -1233  -1809    607  -4483   -130  -4428  -3501   2096   -321  -1294   1494   -570  -1776  -1007  -4595  -2155   118
     -   -149   -500    233     43   -381    399    106   -626    210   -466   -720    275    394     45     96    359    117   -369   -294   -249 
     -     -1 -10845 -11888   -894  -1115   -701  -1378      *      * 
   101   -544    -43  -5497  -4865  -2995  -2077    215   1425  -4472    872   1886  -1997   1465    166   -250   -727  -1242    837    910   -516   119
     -   -149   -500    233     43   -381    399    106   -626    210   -466   -720    275    394     45     96    359    117   -369   -294   -249 
     -     -1 -10845 -11888   -894  -1115   -701  -1378      *      * 
   102   -897  -4399    126   -689  -2104  -1271   1104   -754    976    206    797    476  -2042    -52   1521   -473  -1669   -936  -4586   1772   120
     -   -149   -500    233     43   -381    399    106   -626    210   -466   -720    275    394     45     96    359    117   -369   -294   -249 
     -     -1 -10845 -11888   -894  -1115   -701  -1378      *      * 
   103   -453  -4412   -487    754  -2599    457   -430  -4483    476  -2306  -3501    132  -1275   -100   -969   1331   2032  -2073  -4595  -1771   121
     -   -149   -500    233     43   -381    399    106   -626    210   -466   -720    275    394     45     96    359    117   -369   -294   -249 
     -     -1 -10845 -11888   -894  -1115   -701  -1378      *      * 
   104   -888  -4410    601    726  -1632   2287   -645  -2237   -574  -1015  -1960    271  -4006    113   1031     -1  -2878  -4032    214  -3911   122
     -   -149   -500    233     43   -381    399    106   -626    210   -466   -720    275    394     45     96    359    117   -369   -294   -249 
     -    -45 -10845  -5063   -894  -1115   -701  -1378      *      * 
   105    -34   -760   -425   2186  -1989    -79    235  -1187    755  -1488  -3461   -979    450   -156   -850    166   -115   -906  -4555  -3873   123
     -   -149   -500    233     43   -381    399    106   -626    210   -466   -720    275    394     45     96    359    117   -369   -294   -249 
     -    -13 -10802  -6892   -894  -1115  -1727   -519      *      * 
   106   -826   -307  -1955    441   -604  -3909    916   -165     33  -1644    127  -1093   -487    821   2429  -1204   -327    633    440  -3793   124
     -   -149   -500    233     43   -381    398    105   -626    210   -463   -721    275    394     45     96    359    118   -369   -295   -250 
     -  -2955  -4802   -260    -98  -3927  -1375   -703      *      * 
   107   1051  -2413   -856   1022  -2732   1957   1076  -2460   -274  -2443  -1543   -653  -2102   -238    214   -929    485  -2043  -2641  -1981   126
     -   -149   -500    233     43   -381    399    106   -626    210   -466   -720    275    394     45     96    359    117   -369   -294   -249 
     -     -7  -8262  -9304   -894  -1115  -4034    -91      *      * 
   108  -1209  -2685    860   1260  -3007  -2149   -824  -2758   1719  -2699  -1777   -782  -2257   2184    -70    976  -1149  -2309  -2863  -2180   127
     -   -149   -500    233     43   -381    399    106   -626    210   -466   -720    275    394     45     96    359    117   -369   -294   -249 
     -     -6  -8537  -9579   -894  -1115  -3248   -160      *      * 
   109   -292   1370  -2859  -2277    240    294  -1751  -1152   -239    102   -812  -2206  -3010  -1857   2475     -3   -342    366  -2051   -240   128
     -   -149   -500    233     43   -381    399    106   -626    210   -466   -720    275    394     45     96    359    117   -369   -294   -249 
     -     -4  -8963 -10005   -894  -1115    -49  -4896      *      * 
   110  -2924  -4355   -741   1649    461  -3904   1072   -532  -1289  -4363  -1561    370  -3997   -362   2255  -2812    675   -558  -4549   1474   129
     -   -149   -500    233     43   -381    399    106   -626    210   -466   -720    275    394     45     96    359    117   -369   -294   -249 
     -     -1 -10824 -11867   -894  -1115   -426  -1967      *      * 
   111  -1923   1041  -3669  -1838  -3555  -4303   3203    101   1168   1490   -770  -1390  -1697   -850    460  -3277    119  -1337  -3902   -963   130
     -   -149   -500    233     43   -381    399    106   -626    210   -466   -720    275    394     45     96    359    117   -369   -294   -249 
     -     -1 -10845 -11888   -894  -1115   -701  -1378      *      * 
   112   1193   1619  -5405  -2902  -3080   -916  -3648    455  -4428  -2973  -2324  -4349  -1038  -4085  -2550   -931   2249   2058  -3577  -3231   131
     -   -149   -500    233     43   -381    399    106   -626    210   -466   -720    275    394     45     96    359    117   -369   -294   -249 
     -     -1 -10845 -11888   -894  -1115   -701  -1378      *      * 
   113   1075    705  -1609  -4332   -391  -2224  -3527   -109  -4054  -2024  -2382   2185  -4726  -3791  -4076  -1728   2835  -2602  -3628  -3268   132
     -   -147   -502    231     45   -383    398    103   -624    210   -464   -723    275    392     46     98    358    116   -367   -297   -252 
     -    -69  -4429 -11888  -2676   -246   -701  -1378      *      * 
   114  -1334  -4410    207   1507  -4731  -2150   2018  -4481  -1157  -2209  -3500  -2548  -4006  -1090    385   1700   1673   -702  -4594  -1256   149
     -   -149   -500    233     43   -381    399    106   -626    210   -466   -720    275    394     45     96    359    117   -369   -294   -249 
     -     -1 -10845 -11888   -894  -1115   -701  -1378      *      * 
   115   2246   3395  -2475  -5639   1340   1275  -4978  -4569  -5392  -4890  -4173  -1487  -5270  -5096  -5394    473   -698  -1892  -5390  -5074   150
     -   -149   -500    233     43   -381    399    106   -626    210   -466   -720    275    394     45     96    359    117   -369   -294   -249 
     -     -1 -10845 -11888   -894  -1115   -701  -1378      *      * 
   116  -2448  -3086  -2863  -2672   2222  -4691   1287    771  -2263    149  -2286  -1057  -4745  -2201   -869  -3757    248    902  -3537   2929   151
     -   -149   -500    233     43   -381    399    106   -626    210   -466   -720    275    394     45     96    359    117   -369   -294   -249 
     -     -1 -10845 -11888   -894  -1115   -701  -1378      *      * 
   117  -1818  -3055  -5576  -4940   3673  -4779  -3650   -337  -4535    869    767  -4425  -4827  -4157  -4335  -2123  -1007    367  -3513    674   152
     -   -149   -500    233     43   -381    399    106   -626    210   -466   -720    275    394     45     96    359    117   -369   -294   -249 
     -     -1 -10845 -11888   -894  -1115   -701  -1378      *      * 
   118  -1527  -3521  -2292  -3960  -3639  -4586  -3619    481  -1833  -3508  -2833    -17  -4766  -3645  -4037  -1065   3471    795  -4071  -3681   153
     -   -149   -500    233     43   -381    399    106   -626    210   -466   -720    275    394     45     96    359    117   -369   -294   -249 
     -     -1 -10845 -11888   -894  -1115   -701  -1378      *      * 
   119  -7086  -6195  -8048  -8190   3589  -7908  -4319  -4785  -7807  -1517   2984  -6664  -7566  -6526  -7190  -7174  -6926  -2231  -3529   3065   154
     -   -149   -500    233     43   -381    399    106   -626    210   -466   -720    275    394     45     96    359    117   -369   -294   -249 
     -     -1 -10845 -11888   -894  -1115   -701  -1378      *      * 
   120   -717  -3056  -5430  -1820  -3014  -4746  -3612   -367  -4426  -1813   -491  -1445  -4797  -4074  -1902   -854   -972   3472  -3515  -3170   155
     -   -150   -496    233     45   -382    399    110   -628    211   -466   -714    274    392     47     98    359    116   -369   -296   -251 
     -   -199  -5350  -3258  -2795   -225   -701  -1378      *      * 
   121   3365  -4240  -6892  -7044  -6459  -1962  -6058  -1962  -6608  -6456  -5601  -5345  -5371  -6177   -818    711  -4121  -1098  -6761  -6633   173
     -   -149   -500    233     43   -381    399    106   -626    210   -466   -720    275    394     45     96    359    117   -369   -294   -249 
     -     -1 -10687 -11729   -894  -1115  -1850   -469      *      * 
   122  -2320  -2974  -5503  -2505  -2939  -4713  -3591   2116  -1592   1229    741  -4359  -4760  -4095  -4272  -3800   -622   2505  -3454  -1543   174
     -   -149   -500    233     43   -381    399    106   -626    210   -466   -720    275    394     45     96    359    117   -369   -294   -249 
     -     -1 -10717 -11759   -894  -1115  -1728   -518      *      * 
   123  -2944   -855   3662   -238  -4744   -850  -2567  -4497   -907  -4440  -3517    390  -1804  -1305   -953  -1375  -1450  -4046  -4607  -3919   175
     -   -149   -500    233     43   -381    399    106   -626    210   -466   -720    275    394     45     96    359    117   -369   -294   -249 
     -    -21 -10743  -6183   -894  -1115  -2461   -289      *      * 
   124    767  -4303   1567   2082  -4624  -1627  -2462  -4375    535  -3070   -357    115    754   -669   -760    160  -1719  -2603  -4486  -3803   176
     -   -149   -500    233     43   -381    399    106   -626    210   -466   -720    275    394     45     96    359    117   -369   -294   -249 
     -    -42 -10724  -5152   -894  -1115  -2637   -253      *      * 
   125   -452  -4267   2464   1126   -876  -2179    664  -1061  -1478  -4283  -3356   1749   -858    772  -2514    366  -1090  -3889  -4450  -3767   177
     -   -149   -500    233     43   -381    399    106   -626    210   -466   -720    275    394     45     96    359    117   -369   -294   -249 
     -    -55 -10683  -4776   -894  -1115  -1645   -556      *      * 
   126  -1880   -787  -1284  -1066  -4514   3118   -291  -4249  -1026  -2704    242   1014  -3869  -1984    764  -2685  -2734  -3825   -445  -3742   178
     -   -149   -500    233     43   -381    400    105   -625    211   -466   -721    275    394     45     96    359    117   -369   -295   -250 
     -    -95  -4497  -5677    -88  -4079   -117  -3688      *      * 
   127   -268  -4383  -2758   -940  -4705  -2416   -785  -4455   2643  -4399  -3472    429  -3977   1170   2044    -20  -1661  -1188  -4566  -3884   180
     -   -149   -500    233     43   -381    399    106   -626    210   -466   -720    275    394     45     96    359    117   -369   -294   -249 
     -     -1 -10809 -11851   -894  -1115  -1371   -705      *      * 
   128  -1222  -4376  -1488  -1312  -4695  -2546  -2540  -4445    -14  -1519  -1103  -1220   3661   -935  -1586    147   -811  -3997  -4560  -3879   181
     -   -149   -500    233     43   -381    399    106   -626    210   -466   -720    275    394     45     96    359    117   -369   -294   -249 
     -     -1 -10809 -11851   -894  -1115  -1371   -705      *      * 
   129   -846   -458   -840   -878  -4530  -3914  -2578    452    928   -853   -863   -323  -4006   -382   1955   -844   1645    908  -4477  -3827   182
     -   -149   -500    233     43   -381    399    106   -626    210   -466   -720    275    394     45     96    359    117   -369   -294   -249 
     -     -1 -10809 -11851   -894  -1115  -1371   -705      *      * 
   130    915  -4379   -409   1172  -4700  -2899   -905  -4451   -185  -1970  -3468  -1434   2585   -417   -796    372    354  -1173  -4562  -3879   183
     -   -150   -501    233     42   -377    399    105   -627    215   -466   -721    274    393     46     95    358    116   -368   -295   -250 
     -    -71  -4386 -11851  -1551   -602   -399  -2048      *      * 
   131  -1284  -4708  -7814  -7410   -485  -7556  -7045   1980  -7291   1064  -1040  -7216  -7210  -6895  -7246  -6874  -5168   2940  -6246  -6021   187
     -   -149   -500    233     43   -381    399    106   -626    210   -466   -720    275    394     45     96    359    117   -369   -294   -249 
     -     -1 -10834 -11876   -894  -1115   -701  -1378      *      * 
   132  -1899   -936   -908  -2233  -4705  -1957   -745  -4451   -563  -1444  -3480    137   3494   -431    586   -774   -447  -2854   -392  -3896   188
     -   -149   -500    233     43   -381    399    106   -626    210   -466   -720    275    394     45     96    359    117   -369   -294   -249 
     -     -1 -10818 -11860   -894  -1115   -701  -1378      *      * 
   133    535  -4387    352    946  -4708  -2432  -2546  -4459    740  -1183  -3476   -831   1807   1586    877   -482   -642  -1691     28  -3887   189
     -   -149   -500    233     43   -381    399    106   -626    210   -466   -720    275    394     45     96    359    117   -369   -294   -249 
     -     -1 -10786 -11828   -894  -1115   -701  -1378      *      * 
   134   -222  -2994  -2578     91   -331  -1383    154    877  -4361   1174    292  -4285    267  -2833   -695  -2767  -1793   1671   1869    512   190
     -   -149   -500    233     43   -381    399    106   -626    210   -466   -720    275    394     45     96    359    117   -369   -294   -249 
     -    -31 -10695  -5581   -894  -1115   -701  -1378      *      * 
   135   -167  -4101   -394   1122   -877  -1478    -66    546  -1038   -110   -718    -31   -114   -176    309  -2708    516   1203  -4325    271   191
     -   -149   -500    233     43   -381    399    106   -626    210   -466   -720    275    394     45     96    359    117   -369   -294   -249 
     -    -29 -10537  -5721   -894  -1115  -1422   -674      *      * 
   136   -518    -17  -2654   -132  -4056   -679  -2371  -1223   -575  -1892  -2965   -196   3530  -1959   -898  -1613  -1123  -1585  -4099  -3491   192
     -   -149   -500    233     43   -381    399    106   -626    210   -466   -720    275    394     45     96    359    117   -369   -294   -249 
     -     -1 -10499 -11542   -894  -1115  -1822   -480      *      * 
   137    254  -4105   -544   2143  -4426    -60    933   -717    264  -1891  -3194   -834   -281    859    673  -1506   -123  -1290    690  -3605   193
     -   -149   -500    233     43   -381    399    106   -626    210   -466   -720    275    394     45     96    359    117   -369   -294   -249 
     -     -1 -10487 -11529   -894  -1115  -1822   -480      *      * 
   138  -2622  -4092     44   -165   -493  -3596   -897   -686   -712  -4107  -3182   -109   -254  -1182  -1097   1163   2981  -3713  -4276  -3594   194
     -   -149   -500    233     43   -381    399    106   -626    210   -466   -720    275    394     45     96    359    117   -369   -294   -249 
     -     -2 -10475 -11517   -894  -1115  -1822   -480      *      * 
   139   -268  -4082   1113   2287  -4402  -1150   -148  -4152   -552   -711   -122  -2221    905    279  -2332   -393   -670  -3703  -4266   1316   195
     -   -149   -500    233     43   -381    399    106   -626    210   -466   -720    275    394     45     96    359    117   -369   -294   -249 
     -     -2 -10454 -11496   -894  -1115  -1822   -480      *      * 
   140   -198  -4064    889   2484  -4384   -924    716   -157   -467  -1162  -3153  -1329  -3660    231    917  -1905   -643   -649  -4248  -3565   196
     -   -149   -500    233     43   -381    399    106   -626    210   -466   -720    275    394     45     96    359    117   -369   -294   -249 
     -     -2 -10435 -11477   -894  -1115  -1822   -480      *      * 
   141  -1488     25   1198   3041  -1191   -676  -2212  -4119  -1374  -4065  -3139  -1024  -3646    721  -2300   -105  -1499  -3671  -4233   -893   197
     -   -149   -500    233     43   -381    399    106   -626    210   -466   -720    275    394     45     96    359    117   -369   -294   -249 
     -    -11 -10389  -7133   -894  -1115   -930  -1074      *      * 
   142   -106  -3972  -1115   -143    -18  -3542   -416    430   2548  -1467   -477  -2187  -3634   1063    235   -692    454  -1497  -4170  -3503   198
     -   -149   -500    233     43   -381    399    106   -626    210   -466   -720    275    394     45     96    359    117   -369   -294   -249 
     -     -2 -10409 -11451   -894  -1115  -1565   -595      *      * 
   143   -475   -543  -2485    273  -1254   -813    463  -3839    119   -484   1988   -812  -3661    831   2595  -1934  -1208  -1339   1906  -3459   199
     -   -149   -500    233     43   -381    399    106   -626    210   -466   -720    275    394     45     96    359    117   -369   -294   -249 
     -     -2 -10409 -11451   -894  -1115   -342  -2243      *      * 
   144    298  -2681  -5151  -4518   -568  -1771    285    -15  -4123   1541  -1883  -4023   -792  -3753   2440   -814  -1304   -250   1487   -791   200
     -   -149   -500    233     43   -381    399    106   -626    210   -466   -720    275    394     45     96    359    117   -369   -294   -249 
     -     -2 -10418 -11460   -894  -1115   -701  -1378      *      * 
   145    152   -136   -597   -449   1452  -3883   1928   -181   -967  -2462   -272  -2799  -3961   -536    742  -2168   -674  -1584    630   3147   201
     -   -149   -500    233     43   -381    399    106   -626    210   -466   -720    275    394     45     96    359    117   -369   -294   -249 
     -     -2 -10390 -11432   -894  -1115   -701  -1378      *      * 
   146    364  -4007    312   1955  -4327  -3512  -1060    717    272   -883  -3096   -755  -1633   1503    688  -1005  -1578  -1739    729   -897   202
     -   -149   -500    233     43   -381    399    106   -626    210   -466   -720    275    394     45     96    359    117   -369   -294   -249 
     -     -2 -10286 -11328   -894  -1115   -701  -1378      *      * 
   147    838  -3920    411   2020  -4241    226   1730  -1685     69  -3936  -3009   -839  -3514    147  -2167   -188    605  -3542  -4103    598   203
     -   -149   -500    233     43   -381    399    106   -626    210   -466   -720    275    394     45     96    359    117   -369   -294   -249 
     -     -2 -10286 -11328   -894  -1115   -701  -1378      *      * 
   148   2997  -3682  -3005   -625  -4010    745  -2713  -3649  -2380  -1807  -3024  -2746  -4017  -2371    343  -1168  -2820  -3365  -4163    679   204
     -   -149   -500    233     43   -381    399    106   -626    210   -466   -720    275    394     45     96    359    117   -369   -294   -249 
     -     -2 -10286 -11328   -894  -1115   -701  -1378      *      * 
   149  -1901   -606   -548   1007  -4157  -3437  -2098     28   1190    460    937   -719    190   1311    853   -620  -1397   -321    878  -3395   205
     -   -149   -500    233     43   -381    399    106   -626    210   -466   -720    275    394     45     96    359    117   -369   -294   -249 
     -     -2 -10286 -11328   -894  -1115   -701  -1378      *      * 
   150    421  -3919   -595    824  -4239   -597  -2080   -643   1351   -739     15   -491   -927   1444   1739  -2328   -127  -3540  -4102   -936   206
     -   -149   -500    233     43   -381    399    106   -626    210   -466   -720    275    394     45     96    359    117   -369   -294   -249 
     -     -2 -10260 -11302   -894  -1115   -701  -1378      *      * 
   151   -179  -3890  -2342    -55  -4195  -1489    -44  -3928    244   -131  -2985  -1035  -3541  -1649   3386  -2362   -818  -1619  -4078  -3415   207
     -   -149   -500    233     43   -381    399    106   -626    210   -466   -720    275    394     45     96    359    117   -369   -294   -249 
     -     -2 -10249 -11291   -894  -1115   -701  -1378      *      * 
   152    811   -286  -3136     41    533  -3770      7  -1137    833  -1705   1084  -2723  -3846   -710   2650  -1642  -2483   -331  -3369    327   208
     -   -149   -500    233     43   -381    399    106   -626    210   -466   -720    275    394     45     96    359    117   -369   -294   -249 
     -     -2 -10249 -11291   -894  -1115   -701  -1378      *      * 
   153    253  -3888   -416   2146   -885  -1559     73  -1123    744    -33  -2977    749  -3483    920    650  -2296   -575  -3509  -4071  -3389   209
     -      *      *      *      *      *      *      *      *      *      *      *      *      *      *      *      *      *      *      *      * 
     -      *      *      *      *      *      *      *      *      0 
//
HMMER2.0  [2.3.1]
NAME  10
LENG  148
ALPH  Amino
RF    no
CS    no
MAP   yes
COM   hmmbuild -F 10.hmm 10.SEED
NSEQ  31
DATE  Fri Jun 25 16:05:54 2004
CKSUM 654
XT      -8455     -4  -1000  -1000  -8455     -4  -8455     -4 
NULT      -4  -8455
NULE     595  -1558     85    338   -294    453  -1158    197    249    902  -1085   -142    -21   -313     45    531    201    384  -1998   -644 
HMM        A      C      D      E      F      G      H      I      K      L      M      N      P      Q      R      S      T      V      W      Y    
         m->m   m->i   m->d   i->m   i->i   d->m   d->d   b->m   m->e
         -107      *  -3811
     1    468  -3821   2300   2595  -4100  -2758  -1735  -3893  -1548  -3826  -2971  -1373  -3063   1165  -2149  -2035  -2213   -756  -4008  -3227     1
     -   -149   -500    233     43   -381    399    106   -626    210   -466   -720    275    394     45     96    359    117   -369   -294   -249 
     -     -5  -8855  -9897   -894  -1115   -701  -1378   -107      * 
     2   -337  -1801  -4375  -3753    296  -3623  -2500   1706  -3367   2294   -696  -3269  -3617  -2950  -3161  -2722  -1955    769  -2276    453     2
     -   -149   -500    233     43   -381    399    106   -626    210   -466   -720    275    394     45     96    359    117   -369   -294   -249 
     -     -5  -8855  -9897   -894  -1115   -701  -1378      *      * 
     3    776  -2798  -1191    177  -3115  -2313   -971  -2861   1942  -1216    144   -951    989    960    739    628  -1277  -2418  -2983  -2305     3
     -   -149   -500    233     43   -381    399    106   -626    210   -466   -720    275    394     45     96    359    117   -369   -294   -249 
     -     -5  -8855  -9897   -894  -1115   -701  -1378      *      * 
     4   1724  -2819    369    459  -3139    346   -976  -2890    616  -2835  -1909    -48  -2410    322  -1068    620    967  -2441  -3003  -2319     4
     -   -149   -500    233     43   -381    399    106   -626    210   -466   -720    275    394     45     96    359    117   -369   -294   -249 
     -     -5  -8855  -9897   -894  -1115   -701  -1378      *      * 
     5    964  -1591  -2617  -2040   -197  -2828  -1618  -1135    -66   1374   1807  -2022  -2893   -251    127    118  -1403  -1025  -2015   1906     5
     -   -149   -500    233     43   -381    399    106   -626    210   -466   -720    275    394     45     96    359    117   -369   -294   -249 
     -     -5  -8855  -9897   -894  -1115   -701  -1378      *      * 
     6    946  -2069  -4722  -4233  -2402  -3812  -3234   1793  -3916  -1926  -1484  -3682  -3990  -3600  -3793   -512    -57   2845  -3121  -2757     6
     -   -149   -500    233     43   -381    399    106   -626    210   -466   -720    275    394     45     96    359    117   -369   -294   -249 
     -     -5  -8855  -9897   -894  -1115   -701  -1378      *      * 
     7  -5674  -5177  -6160  -6540  -6841   3852  -5965  -7709  -6797  -7251  -7017  -6271  -5726  -6600  -6326  -6006  -6029  -7020  -5727  -6826     7
     -   -149   -500    233     43   -381    399    106   -626    210   -466   -720    275    394     45     96    359    117   -369   -294   -249 
     -     -5  -8855  -9897   -894  -1115   -701  -1378      *      * 
     8  -2170  -3534  -1678   1328  -3954  -2926  -1519  -3631   2051  -3501  -2653  -1561  -3063   2955  -1087  -2026   1253  -3221  -3582  -3025     8
     -   -149   -500    233     43   -381    399    106   -626    210   -466   -720    275    394     45     96    359    117   -369   -294   -249 
     -     -5  -8855  -9897   -894  -1115   -701  -1378      *      * 
     9  -1742  -3256    734   2941  -3560  -2532  -1319  -3324     87  -3263  -2363  -1157   -704   1393  -1513  -1592  -1695    148  -3435  -2719     9
     -   -149   -500    233     43   -381    399    106   -626    210   -466   -720    275    394     45     96    359    117   -369   -294   -249 
     -     -5  -8855  -9897   -894  -1115   -701  -1378      *      * 
    10   -946  -2122  -4797  -4211  -1930  -4123  -3075   2512  -3864   2059    609  -3772   -686  -3454  -3682  -3249  -2340    755  -2796  -2502    10
     -   -149   -500    233     43   -381    399    106   -626    210   -466   -720    275    394     45     96    359    117   -369   -294   -249 
     -     -5  -8855  -9897   -894  -1115   -701  -1378      *      * 
    11    273  -2798  -3572  -3892  -5029   3479   1870  -5073  -4319  -5254  -4379  -3280  -3724  -3972  -4342  -2377  -2606  -3909  -5212  -4911    11
     -   -149   -500    233     43   -381    399    106   -626    210   -466   -720    275    394     45     96    359    117   -369   -294   -249 
     -     -5  -8855  -9897   -894  -1115   -701  -1378      *      * 
    12  -1535   1827  -3666  -3044    392  -3058   1248   -893   -901  -1246    669  -2632  -3110    -21  -2560  -2133    553   2696  -1849    881    12
     -   -149   -500    233     43   -381    399    106   -626    210   -466   -720    275    394     45     96    359    117   -369   -294   -249 
     -     -5  -8898  -9940   -894  -1115   -701  -1378      *      * 
    13  -1957  -2574  -4782  -5114  -5257   1072  -4486  -5086  -5077  -5339  -4375  -3577  -3647  -4539  -4790   3401   -482  -3777  -5469  -5415    13
     -   -149   -500    233     43   -381    399    106   -626    210   -466   -720    275    394     45     96    359    117   -369   -294   -249 
     -     -5  -8898  -9940   -894  -1115   -701  -1378      *      * 
    14  -2462  -4121   3211   1529  -4381  -2871  -1917  -4198   -477  -4111  -3276  -1475   -381   1398  -2427   -472  -2455  -3719  -4288  -3467    14
     -   -149   -500    233     43   -381    399    106   -626    210   -466   -720    275    394     45     96    359    117   -369   -294   -249 
     -     -5  -8898  -9940   -894  -1115   -701  -1378      *      * 
    15  -5349  -4491  -5830  -6125   -763  -5607  -2214  -4564  -5638  -3912  -3975  -4522    212  -4643  -5127  -5029  -5297  -4680   5941   1865    15
     -   -149   -500    233     43   -381    399    106   -626    210   -466   -720    275    394     45     96    359    117   -369   -294   -249 
     -     -5  -8898  -9940   -894  -1115   -701  -1378      *      * 
    16  -1624  -1459  -3870  -3241  -1422  -3174   1772   1858  -2835    956   -654  -2782  -3219  -2502   1028  -2258    -35   1869  -1941  -1596    16
     -   -149   -500    233     43   -381    399    106   -626    210   -466   -720    275    394     45     96    359    117   -369   -294   -249 
     -     -5  -8898  -9940   -894  -1115   -701  -1378      *      * 
    17  -1475  -2322  -1630   1934  -2448  -2558   1087  -2064   -154     10  -1471  -1334  -2647   -911  -1368  -1510   2309    425  -2635  -2106    17
     -   -149   -500    233     43   -381    399    106   -626    210   -466   -720    275    394     45     96    359    117   -369   -294   -249 
     -     -5  -8898  -9940   -894  -1115   -701  -1378      *      * 
    18  -3314  -2795  -6005  -5690  -3386  -5867  -5903   2285  -5666   -633  -2076  -5524  -5574  -5591  -5830  -5255  -3303   3255  -5185  -4702    18
     -   -149   -500    233     43   -381    399    106   -626    210   -466   -720    275    394     45     96    359    117   -369   -294   -249 
     -     -5  -8898  -9940   -894  -1115   -701  -1378      *      * 
    19  -2616  -3574   3132  -2057  -5343  -3027  -3104  -5240  -3490  -5286  -4531  -2268  -3704  -2845  -4181    109   2723  -4308  -5456  -4724    19
     -   -149   -500    233     43   -381    399    106   -626    210   -466   -720    275    394     45     96    359    117   -369   -294   -249 
     -     -5  -8898  -9940   -894  -1115   -701  -1378      *      * 
    20  -5997  -5393  -5393  -5671  -6361  -5279  -5451  -7432  -5509  -6910  -6729  -5727  -5748   4613  -5379  -6206  -6201  -7038  -5573  -6103    20
     -   -149   -500    233     43   -381    399    106   -626    210   -466   -720    275    394     45     96    359    117   -369   -294   -249 
     -     -5  -8898  -9940   -894  -1115   -701  -1378      *      * 
    21   -596  -2840    810   2512  -3161  -2338   -998  -2912    489  -2856  -1929   -973   -341    784    -26    -34    522  -2462  -3023  -2340    21
     -   -149   -500    233     43   -381    399    106   -626    210   -466   -720    275    394     45     96    359    117   -369   -294   -249 
     -     -5  -8898  -9940   -894  -1115   -701  -1378      *      * 
    22   -186  -2923  -1719    -62  -3219  -2706  -1288  -2876   -690  -2892   2818  -1390  -2788    569   3025  -1670    120  -2538  -3101  -2547    22
     -   -149   -500    233     43   -381    399    106   -626    210   -466   -720    275    394     45     96    359    117   -369   -294   -249 
     -     -5  -8898  -9940   -894  -1115   -701  -1378      *      * 
    23  -3298  -2788  -5992  -5694  -3469  -5817  -5952   3583  -5673  -2205  -2155  -5510  -5569  -5641  -5855  -5218  -3296   1974  -5274  -4742    23
     -   -149   -500    233     43   -381    399    106   -626    210   -466   -720    275    394     45     96    359    117   -369   -294   -249 
     -     -5  -8898  -9940   -894  -1115   -701  -1378      *      * 
    24  -3656  -5388   2620  -1654  -5756  -3385  -2921  -5901  -3391  -5716  -5196   3731  -3990  -2639  -4384  -3296  -3793  -5298  -5702  -4739    24
     -   -149   -500    233     43   -381    399    106   -626    210   -466   -720    275    394     45     96    359    117   -369   -294   -249 
     -     -5  -8898  -9940   -894  -1115   -701  -1378      *      * 
    25   -856  -2822  -2101  -1462  -3052  -2918  -1445  -2653    311   1687  -1968  -1661  -2982   2612   -105  -1915   1438  -2401  -3022  -2552    25
     -   -149   -500    233     43   -381    399    106   -626    210   -466   -720    275    394     45     96    359    117   -369   -294   -249 
     -     -5  -8898  -9940   -894  -1115   -701  -1378      *      * 
    26  -5574  -4511  -5955  -6310   4448  -5813  -2068  -4460  -5879  -3760  -3861  -4481  -5692  -4620  -5248  -5107  -5437  -4630  -1315   1142    26
     -   -149   -500    233     43   -381    399    106   -626    210   -466   -720    275    394     45     96    359    117   -369   -294   -249 
     -     -5  -8898  -9940   -894  -1115   -701  -1378      *      * 
    27   3365  -2819  -4996  -5348  -5441   1329  -4690  -5316  -5316  -5551  -4625  -3839  -3874  -4791  -4998  -2486  -2707  -4034  -5519  -5590    27
     -   -149   -500    233     43   -381    399    106   -626    210   -466   -720    275    394     45     96    359    117   -369   -294   -249 
     -     -5  -8898  -9940   -894  -1115   -701  -1378      *      * 
    28   -352  -4446   3209   2228  -4684  -2976  -2131  -4521   -636  -1758  -3643  -1577  -3395  -1757  -2798  -2475  -2750  -4037  -4617  -3747    28
     -   -149   -500    233     43   -381    399    106   -626    210   -466   -720    275    394     45     96    359    117   -369   -294   -249 
     -     -5  -8898  -9940   -894  -1115   -701  -1378      *      * 
    29   3138   2202  -5299  -5441  -4373  -3035  -4468  -2537  -5084  -3923  -3403  -3779  -3787  -4611  -4776  -2392  -2472   1516  -4972  -4774    29
     -   -149   -500    233     43   -381    399    106   -626    210   -466   -720    275    394     45     96    359    117   -369   -294   -249 
     -     -5  -8898  -9940   -894  -1115   -701  -1378      *      * 
    30  -2748  -2664  -5497  -5298  -3357  -4256  -4786    395  -5047  -2314  -2198  -4539  -4645  -4824  -4987  -3597   3731    550  -4641  -4257    30
     -   -149   -500    233     43   -381    399    106   -626    210   -466   -720    275    394     45     96    359    117   -369   -294   -249 
     -     -5  -8898  -9940   -894  -1115   -701  -1378      *      * 
    31  -1532   1279   1109    993  -3096   1935   2092  -2805   -830    382  -1963  -1129  -2593   -760  -1335   -602  -1478  -2430  -3074  -2425    31
     -   -149   -500    233     43   -381    399    106   -626    210   -466   -720    275    394     45     96    359    117   -369   -294   -249 
     -     -5  -8898  -9940   -894  -1115   -701  -1378      *      * 
    32  -5911  -5580   4211  -4455  -6755  -5059  -5157  -7596  -5811  -7117  -6920  -4776  -5567  -5254  -6046  -5855  -6076  -7144  -5764  -6412    32
     -   -149   -500    233     43   -381    399    106   -626    210   -466   -720    275    394     45     96    359    117   -369   -294   -249 
     -     -5  -8898  -9940   -894  -1115   -701  -1378      *      * 
    33  -1885  -2808  -1998   -471    355  -2880   4433  -2631   -811  -2721   1547  -1611  -2949   1305    428  -1872  -1796  -2378  -2938  -2400    33
     -   -149   -500    233     43   -381    399    106   -626    210   -466   -720    275    394     45     96    359    117   -369   -294   -249 
     -     -5  -8898  -9940   -894  -1115   -701  -1378      *      * 
    34  -5997  -5393  -5393  -5671  -6361  -5279  -5451  -7432  -5509  -6910  -6729  -5727  -5748   4613  -5379  -6206  -6201  -7038  -5573  -6103    34
     -   -149   -500    233     43   -381    399    106   -626    210   -466   -720    275    394     45     96    359    117   -369   -294   -249 
     -     -5  -8898  -9940   -894  -1115   -701  -1378      *      * 
    35  -5646  -4585  -6016  -6366   3352  -5781  -2228  -4549  -5957  -3839  -3945  -4616  -5719  -4747  -5334  -5230  -5526  -4735   5391   -293    35
     -   -149   -500    233     43   -381    399    106   -626    210   -466   -720    275    394     45     96    359    117   -369   -294   -249 
     -     -5  -8898  -9940   -894  -1115   -701  -1378      *      * 
    36  -4786  -4258  -6220  -6353  -4491  -5413  -5727   4066  -6324  -3559  -3619  -6096  -5730  -6154  -6060  -5862  -4891  -2303  -5222  -5209    36
     -   -149   -500    233     43   -381    399    106   -626    210   -466   -720    275    394     45     96    359    117   -369   -294   -249 
     -     -5  -8898  -9940   -894  -1115   -701  -1378      *      * 
    37  -6497  -5494  -6004  -6340  -5448  -5464   5461  -7626  -6378  -7009  -6945  -6287  -5913  -6373  -6050  -6794  -6693  -7319  -5205  -5100    37
     -   -149   -500    233     43   -381    399    106   -626    210   -466   -720    275    394     45     96    359    117   -369   -294   -249 
     -     -5  -8898  -9940   -894  -1115   -701  -1378      *      * 
    38  -2766   1082  -5305  -4834  -2795  -4777  -4072    406  -4594  -1993    397  -4455  -4714  -4346  -4537  -3982   1710   3206  -3812  -3411    38
     -   -149   -500    233     43   -381    399    106   -626    210   -466   -720    275    394     45     96    359    117   -369   -294   -249 
     -     -5  -8898  -9940   -894  -1115   -701  -1378      *      * 
    39  -3510  -5518   4002  -1419  -5524  -3224    482  -5727  -3151  -5542  -5015   -224  -3827  -2406  -4165  -3113  -3626  -5151  -5616  -4479    39
     -   -149   -500    233     43   -381    399    106   -626    210   -466   -720    275    394     45     96    359    117   -369   -294   -249 
     -     -5  -8898  -9940   -894  -1115   -701  -1378      *      * 
    40  -2080  -2673  -3558  -3596  -4365  -2944  -3486  -3850  -3301  -4204  -3488  -3096   3935    429  -3363  -2307   -150   -297  -4613  -4310    40
     -   -149   -500    233     43   -381    399    106   -626    210   -466   -720    275    394     45     96    359    117   -369   -294   -249 
     -     -5  -8898  -9940   -894  -1115   -701  -1378      *      * 
    41  -3290  -5228    887   3432  -5394  -3145  -2540  -5314  -2858  -5201  -4572   -142  -3703  -2220  -3772  -2932  -3373    774  -5410  -4350    41
     -   -149   -500    233     43   -381    399    106   -626    210   -466   -720    275    394     45     96    359    117   -369   -294   -249 
     -     -5  -8898  -9940   -894  -1115   -701  -1378      *      * 
    42  -4019  -4502  -5160  -3339  -5523  -4396  -2181  -4748   2017  -4323  -3696  -3110  -4306  -1766   3750  -3891  -3620  -4557  -4088  -4095    42
     -   -149   -500    233     43   -381    399    106   -626    210   -466   -720    275    394     45     96    359    117   -369   -294   -249 
     -     -5  -8898  -9940   -894  -1115   -701  -1378      *      * 
    43   3683  -3801  -5634  -5988  -5988  -4007  -5316  -6095  -5985  -6205  -5535  -4843  -4729  -5612  -5621  -3669  -3862  -5052  -5609  -6049    43
     -   -149   -500    233     43   -381    399    106   -626    210   -466   -720    275    394     45     96    359    117   -369   -294   -249 
     -     -5  -8898  -9940   -894  -1115   -701  -1378      *      * 
    44   2618  -3212  -2430  -1776  -3976  -3034  -1721  -3603   1762  -3521  -2690  -1924  -3203  -1297   1358   -898    -89  -3172  -3609  -3162    44
     -   -149   -500    233     43   -381    399    106   -626    210   -466   -720    275    394     45     96    359    117   -369   -294   -249 
     -     -5  -8898  -9940   -894  -1115   -701  -1378      *      * 
    45   1559  -2813     95   -725  -3115  -2383  -1035  -2845   1838  -1512  -1909  -1028  -2475   1524    711  -1296  -1342    626  -3003  -2343    45
     -   -149   -500    233     43   -381    399    106   -626    210   -466   -720    275    394     45     96    359    117   -369   -294   -249 
     -     -5  -8898  -9940   -894  -1115   -701  -1378      *      * 
    46  -2860  -4627    302   3043  -4863   1449  -2231  -4727  -2290  -4621  -3857  -1614  -3469    414  -3023  -2580    683  -4224  -4808  -3895    46
     -   -149   -500    233     43   -381    399    106   -626    210   -466   -720    275    394     45     96    359    117   -369   -294   -249 
     -   -612  -8898  -1541   -894  -1115   -701  -1378      *      * 
    47  -1412  -2027  -4000  -4252  -4533  -2287  -3759  -4346  -4186  -4615  -3699  -2949  -3082  -3778  -4003   3132   2241  -3157  -4749  -4620    47
     -   -149   -500    233     43   -381    399    106   -626    210   -466   -720    275    394     45     96    359    117   -369   -294   -249 
     -     -7  -8293  -9335   -894  -1115   -325  -2311      *      * 
    48   -395  -3167  -4836  -5183  -5561  -3385  -4768  -5534  -5292  -5709  -4900  -4070   4187  -4892  -5052  -2881  -3096  -4369  -5459  -5624    48
     -   -149   -500    233     43   -381    399    106   -626    210   -466   -720    275    394     45     96    359    117   -369   -294   -249 
     -     -5  -8825  -9867   -894  -1115   -448  -1906      *      * 
    49  -4772  -4064  -5734  -5874   4211   -394  -2049   -178  -5454  -3390  -3325  -4314  -5394  -4393  -4941  -4689  -4686  -3877  -1319   1598    49
     -   -149   -500    233     43   -381    399    106   -626    210   -466   -720    275    394     45     96    359    117   -369   -294   -249 
     -     -5  -8898  -9940   -894  -1115   -701  -1378      *      * 
    50  -3628  -4321  -3785  -2863  -5230   3356   1003  -4577    880  -4218  -3560  -2788  -4089  -1685    531  -3502  -3348  -4328  -4043  -3935    50
     -   -149   -500    233     43   -381    399    106   -626    210   -466   -720    275    394     45     96    359    117   -369   -294   -249 
     -     -5  -8898  -9940   -894  -1115   -701  -1378      *      * 
    51   -566  -2546  -5031  -5332  -5224   2743  -4514  -5039  -5126  -5299  -4333  -3609  -3635  -4584  -4802   -311   2799  -3743  -5446  -5405    51
     -   -149   -500    233     43   -381    399    106   -626    210   -466   -720    275    394     45     96    359    117   -369   -294   -249 
     -     -5  -8898  -9940   -894  -1115   -701  -1378      *      * 
    52    353  -2567  -4927  -5227  -5188  -2844  -4482  -4962  -5040  -5246  -4308  -3604     61  -4546  -4745  -2213   3795  -3728  -5411  -5356    52
     -   -149   -500    233     43   -381    399    106   -626    210   -466   -720    275    394     45     96    359    117   -369   -294   -249 
     -     -5  -8898  -9940   -894  -1115   -701  -1378      *      * 
    53  -3325  -2839  -5992  -5708  -3359  -5708  -5818   3879  -5659  -2096  -2081  -5483  -5521  -5558  -5787  -5121  -3333    578  -5115  -4636    53
     -   -149   -500    233     43   -381    399    106   -626    210   -466   -720    275    394     45     96    359    117   -369   -294   -249 
     -     -5  -8898  -9940   -894  -1115   -701  -1378      *      * 
    54   3683  -3801  -5634  -5988  -5988  -4007  -5316  -6095  -5985  -6205  -5535  -4843  -4729  -5612  -5621  -3669  -3862  -5052  -5609  -6049    54
     -   -149   -500    233     43   -381    399    106   -626    210   -466   -720    275    394     45     96    359    117   -369   -294   -249 
     -     -5  -8898  -9940   -894  -1115   -701  -1378      *      * 
    55  -6596  -5568  -6100  -6439  -5560  -5538   5462  -7722  -6485  -7101  -7040  -6387  -5986  -6473  -6146  -6902  -6791  -7415  -5293  -5216    55
     -   -149   -500    233     43   -381    399    106   -626    210   -466   -720    275    394     45     96    359    117   -369   -294   -249 
     -     -4  -8959 -10001   -894  -1115   -701  -1378      *      * 
    56  -5849  -5313  -6303  -6684  -6971   3854  -6092  -7854  -6935  -7381  -7159  -6425  -5854  -6742  -6454  -6187  -6199  -7179  -5840  -6959    56
     -   -149   -500    233     43   -381    399    106   -626    210   -466   -720    275    394     45     96    359    117   -369   -294   -249 
     -     -4  -8959 -10001   -894  -1115   -701  -1378      *      * 
    57  -5557  -4516  -6026  -6352   3768  -5900  -2119  -4223  -5913    241  -3605  -4532  -5737  -4644  -5283  -5149  -5408  -4488  -1363   3233    57
     -   -149   -500    233     43   -381    399    106   -626    210   -466   -720    275    394     45     96    359    117   -369   -294   -249 
     -     -4  -8959 -10001   -894  -1115   -701  -1378      *      * 
    58  -4729  -4083  -7049  -6479  -2025  -6846  -5452  -1543  -6257   3188   1939  -6644  -5794  -4927  -5678  -6316  -4555  -2431  -3876  -4105    58
     -   -149   -500    233     43   -381    399    106   -626    210   -466   -720    275    394     45     96    359    117   -369   -294   -249 
     -     -4  -8959 -10001   -894  -1115   -701  -1378      *      * 
    59  -2069  -2679  -4884  -5211  -5286  -2943  -4556  -5134  -5099  -5395  -4456  -3683  -3750  -4621  -4819   1659   3635  -3864  -5490  -5416    59
     -   -149   -500    233     43   -381    399    106   -626    210   -466   -720    275    394     45     96    359    117   -369   -294   -249 
     -     -4  -8959 -10001   -894  -1115   -701  -1378      *      * 
    60  -4727  -4085  -7040  -6476  -2029  -6825  -5445  -1548  -6250   3253   1118  -6634  -5792  -4930  -5675  -6303  -4556  -2433  -3876  -4097    60
     -   -149   -500    233     43   -381    399    106   -626    210   -466   -720    275    394     45     96    359    117   -369   -294   -249 
     -     -4  -8959 -10001   -894  -1115   -701  -1378      *      * 
    61   1476  -2649  -5021  -5360  -5315  -2919  -4601  -5154  -5214  -5415  -4458  -3695  -3731  -4678  -4889   3358  -2517  -3852  -5524  -5478    61
     -   -149   -500    233     43   -381    399    106   -626    210   -466   -720    275    394     45     96    359    117   -369   -294   -249 
     -     -4  -8959 -10001   -894  -1115   -701  -1378      *      * 
    62  -4693  -4041  -7066  -6464  -2012  -6914  -5478    118  -6274   2945   2923  -6656  -5791  -4914  -5689  -6333  -4512  -2347  -3878  -4146    62
     -   -149   -500    233     43   -381    399    106   -626    210   -466   -720    275    394     45     96    359    117   -369   -294   -249 
     -     -4  -8959 -10001   -894  -1115   -701  -1378      *      * 
    63    319  -3329  -6266  -5782  -2279  -5779  -4957   2321  -5557   2563  -1074  -5571  -5367  -4772  -5270  -5077  -3719  -1301  -3936  -3946    63
     -   -149   -500    233     43   -381    399    106   -626    210   -466   -720    275    394     45     96    359    117   -369   -294   -249 
     -     -4  -8959 -10001   -894  -1115   -701  -1378      *      * 
    64   -303  -2526  -4453  -4295  -4437   -374  -3837   -243  -4097  -4397  -3560  -3344   3275  -3791  -4113   1825    155  -3327  -4722  -4478    64
     -   -149   -500    233     43   -381    399    105   -626    212   -466   -721    275    394     45     96    359    117   -369   -295   -249 
     -  -4123  -3028   -286   -102  -3877   -701  -1378      *      * 
    65   -807  -1419   1850   -226  -1127  -1574   -619   -622   -590   1771   -356   -477  -1848   -398  -1007   -892   -812   -619  -1691  -1124    66
     -   -149   -500    233     43   -381    399    106   -626    210   -466   -720    275    394     45     96    359    117   -369   -294   -249 
     -    -24  -6493  -7535   -894  -1115  -3829   -105      *      * 
    66   -484   -680  -1841  -1473   2152  -1631   -745   -125  -1253   -337     34  -1229  -1931  -1059  -1366   -835   2352    -79   -787    -44    67
     -   -149   -500    233     43   -381    399    106   -626    210   -466   -720    275    394     45     96    359    117   -369   -294   -249 
     -    -24  -6493  -7535   -894  -1115    -65  -4506      *      * 
    67   1322  -2055    410  -1356  -2116   -417  -1383   -269    624    302    912  -1545   -229  -1139   -161  -1621   -242   -588  -2419   1703    68
     -   -149   -500    233     43   -381    399    106   -626    210   -466   -720    275    394     45     96    359    117   -369   -294   -249 
     -     -4  -8959 -10001   -894  -1115   -701  -1378      *      * 
    68  -1761  -1587  -4027  -3408   1527  -3295  -2080  -1038  -3015   1941   3056   -163  -3336  -2632  -2830     50  -1700   -990   1909  -1452    69
     -   -149   -500    233     43   -381    399    106   -626    210   -466   -720    275    394     45     96    359    117   -369   -294   -249 
     -     -4  -8959 -10001   -894  -1115   -701  -1378      *      * 
    69    230  -1463  -3572  -2958  -1423    550  -1935    670  -2627   -339   1379   1315  -3137    -54  -2550   -601   -264    848   3048    731    70
     -   -149   -500    233     43   -381    399    106   -626    210   -466   -720    275    394     45     96    359    117   -369   -294   -249 
     -     -4  -8959 -10001   -894  -1115   -701  -1378      *      * 
    70   -298  -2855    144    694    784    172   1799  -2911   -626  -1057  -1947   1126     54   -585    202   -199  -1344  -2472  -3044   1881    71
     -   -149   -500    233     43   -381    399    106   -626    210   -466   -720    275    394     45     96    359    117   -369   -294   -249 
     -     -4  -8959 -10001   -894  -1115   -701  -1378      *      * 
    71   -813  -3153    303   1486  -3466   1221  -1256  -3226   -886  -3166  -2253   -143   -883   2564  -1412    805  -1600  -2772  -3336  -2632    72
     -   -149   -500    233     43   -381    399    106   -626    210   -466   -720    275    394     45     96    359    117   -369   -294   -249 
     -     -4  -8959 -10001   -894  -1115   -701  -1378      *      * 
    72     87    687  -1193   -433  -1389   -407  -1983   1896  -2793    805   2279  -2719  -3170  -2442  -2641  -2197    111    994  -1889  -1544    73
     -   -149   -500    233     43   -381    399    106   -626    210   -466   -720    275    394     45     96    359    117   -369   -294   -249 
     -     -4  -8959 -10001   -894  -1115   -701  -1378      *      * 
    73  -1585  -1429  -3818  -3189    510   -675  -1986   1035   -300   1601   3114   -789   -341  -2453  -2649  -2200  -1526   -843  -1885    385    74
     -   -149   -500    233     43   -381    399    106   -626    210   -466   -720    275    394     45     96    359    117   -369   -294   -249 
     -     -4  -8959 -10001   -894  -1115   -701  -1378      *      * 
    74  -1406  -2864     66   1435  -3178   -484  -1042   -531   -625  -2877  -1955   -175   2050    483    937  -1290    275    208  -3051  -2372    75
     -   -149   -500    233     43   -381    399    106   -626    210   -466   -720    275    394     45     96    359    117   -369   -294   -249 
     -     -4  -8959 -10001   -894  -1115   -701  -1378      *      * 
    75  -1612  -1445  -3898  -3266    513  -3155  -2023    158    657   1385    894  -2781   -563  -2507   -858  -2238  -1552   2282  -1903  -1561    76
     -   -149   -500    233     43   -381    399    106   -626    210   -466   -720    275    394     45     96    359    117   -369   -294   -249 
     -     -4  -8959 -10001   -894  -1115   -701  -1378      *      * 
    76  -1426  -2590   -360   -171    990  -2454    835   1031   1166   -456  -1710    148   1553   -717  -1249  -1374   1066  -2150  -2846  -2240    77
     -   -149   -500    233     43   -381    399    106   -626    210   -466   -720    275    394     45     96    359    117   -369   -294   -249 
     -   -937  -8959  -1072   -894  -1115   -701  -1378      *      * 
    77    166  -2453   -773   2045  -2792  -1942   -598  -2521   -108  -2460  -1559   -584   1043    820   1921   -905   -962  -2089  -2617  -1967    78
     -   -149   -500    233     43   -381    399    106   -626    210   -466   -720    275    394     45     96    359    117   -369   -294   -249 
     -     -8  -8030  -9072   -894  -1115   -105  -3834      *      * 
    78  -3004  -4422  -1249   1235  -5301   2818  -2670  -5197  -2889  -5121  -4414   2208  -3707  -2350  -3656  -2803    438  -4543  -5309  -4395    79
     -   -149   -500    233     43   -381    399    106   -626    210   -466   -720    275    394     45     96    359    117   -369   -294   -249 
     -     -4  -8959 -10001   -894  -1115   -701  -1378      *      * 
    79    950  -1477  -3493  -2883  -1438  -3071  -1919    189  -2566   1163    678  -2569  -3126   1496     -9   -708    587   1300  -1927  -1573    80
     -   -149   -500    233     43   -381    399    106   -626    210   -466   -720    275    394     45     96    359    117   -369   -294   -249 
     -     -4  -8959 -10001   -894  -1115   -701  -1378      *      * 
    80  -3673  -4360  -4377  -2979  -5257  -4193  -2063  -4540   3135  -4172  -3503  -2861  -4122    431    611  -3544   2318  -4312  -4004  -3918    81
     -   -149   -500    233     43   -381    399    106   -626    210   -466   -720    275    394     45     96    359    117   -369   -294   -249 
     -     -4  -8959 -10001   -894  -1115   -701  -1378      *      * 
    81   -331  -1450  -3752  -3129  -1406  -3122  -1984    118  -2763    486   4198     23  -3173  -2423   -220  -2199    -31     94  -1907  -1561    82
     -   -149   -500    233     43   -381    399    106   -626    210   -466   -720    275    394     45     96    359    117   -369   -294   -249 
     -     -4  -8959 -10001   -894  -1115   -701  -1378      *      * 
    82   1300  -1855  -2959  -2416  -2018   2291  -2003  -1554   -221  -1891   1712  -2320  -3110  -2030  -2381  -1996    709    758  -2445  -2060    83
     -   -149   -500    233     43   -381    399    106   -626    210   -466   -720    275    394     45     96    359    117   -369   -294   -249 
     -     -4  -8959 -10001   -894  -1115   -701  -1378      *      * 
    83  -3494  -2994  -6099  -5692    191  -5847  -5299   2519  -5572   1041  -1570  -5508  -5475  -5136  -5509  -5169  -3456   2605  -4450  -4242    84
     -   -149   -500    233     43   -381    399    106   -626    210   -466   -720    275    394     45     96    359    117   -369   -294   -249 
     -     -4  -8959 -10001   -894  -1115   -701  -1378      *      * 
    84  -5484  -5242  -4990  -5367  -6389  -5108  -5499  -7466  -6086  -7077  -6801   4440  -5645  -5816  -5991  -5668  -5796  -6829  -5673  -6139    85
     -   -149   -500    233     43   -381    399    106   -626    210   -466   -720    275    394     45     96    359    117   -369   -294   -249 
     -     -4  -8959 -10001   -894  -1115   -701  -1378      *      * 
    85  -5134  -4297  -5860  -6041   -648  -5695    835   -107  -5503  -1521  -3491  -4428  -5574  -4494  -5004  -4926  -5013  -4142  -1372   4679    86
     -   -149   -500    233     43   -381    399    106   -626    210   -466   -720    275    394     45     96    359    117   -369   -294   -249 
     -     -4  -8959 -10001   -894  -1115   -701  -1378      *      * 
    86  -5849  -5313  -6303  -6684  -6971   3854  -6092  -7854  -6935  -7381  -7159  -6425  -5854  -6742  -6454  -6187  -6199  -7179  -5840  -6959    87
     -   -149   -500    233     43   -381    399    106   -626    210   -466   -720    275    394     45     96    359    117   -369   -294   -249 
     -     -4  -8959 -10001   -894  -1115   -701  -1378      *      * 
    87   -238   1320  -3942  -3310   2706  -3153  -2034   -924  -2909   1520   2572  -2800  -3206  -2533  -2714   -907   -425   -852  -1902  -1561    88
     -   -149   -500    233     43   -381    399    106   -626    210   -466   -720    275    394     45     96    359    117   -369   -294   -249 
     -     -4  -8959 -10001   -894  -1115   -701  -1378      *      * 
    88  -3559  -5679   3510    905  -5769  -3254  -2726  -5788  -3192  -5606  -5074   2276  -3857  -2424  -4252  -3147  -3669  -5213  -5810  -4637    89
     -   -149   -500    233     43   -381    399    106   -626    210   -466   -720    275    394     45     96    359    117   -369   -294   -249 
     -     -4  -8959 -10001   -894  -1115   -701  -1378      *      * 
    89  -2114  -3423  -2063  -1411  -3868  -3000  -1453  -3519   2930  -3383  -2526     85  -3058    591   1536    700     53  -3121  -3449  -2938    90
     -   -149   -500    233     43   -381    399    106   -626    210   -466   -720    275    394     45     96    359    117   -369   -294   -249 
     -     -4  -8959 -10001   -894  -1115   -701  -1378      *      * 
    90  -3587  -3077  -6184  -5768  -2710  -5946  -5361    920  -5648    956   1821  -5612  -5518  -5131  -5548  -5277  -3542   3187  -4410  -4277    91
     -   -149   -500    233     43   -381    399    106   -626    210   -466   -720    275    394     45     96    359    117   -369   -294   -249 
     -     -4  -8959 -10001   -894  -1115   -701  -1378      *      * 
    91  -4127  -4589  -5201  -3457  -5614  -4482  -2311  -4873    905  -4448  -3824  -3231  -4411  -1899   4005  -4006  -3740  -4678  -4198  -4213    92
     -   -149   -500    233     43   -381    399    106   -626    210   -466   -720    275    394     45     96    359    117   -369   -294   -249 
     -     -4  -8959 -10001   -894  -1115   -701  -1378      *      * 
    92  -5638  -4571  -6016  -6372   4439  -5876  -2123  -4525  -5940  -3825  -3926  -4538  -5753  -4677  -5308  -5166  -5500  -4693  -1370   1274    93
     -   -149   -500    233     43   -381    399    106   -626    210   -466   -720    275    394     45     96    359    117   -369   -294   -249 
     -     -4  -8959 -10001   -894  -1115   -701  -1378      *      * 
    93  -1655  -1481  -3968  -3339  -1439     78  -2087   1200  -2946    930   1287  -2845   2156  -2577  -2761  -2295    681   1017  -1959  -1617    94
     -   -149   -500    233     43   -381    399    106   -626    210   -466   -720    275    394     45     96    359    117   -369   -294   -249 
     -     -4  -8959 -10001   -894  -1115   -701  -1378      *      * 
    94   1613  -2694  -1356    142  -2945   -575  -1102  -2643   -719  -2684  -1811  -1103  -2522   1567  -1211   1457    328   -598  -2932    937    95
     -   -149   -500    233     43   -381    399    106   -626    210   -466   -720    275    394     45     96    359    117   -369   -294   -249 
     -     -4  -8959 -10001   -894  -1115   -701  -1378      *      * 
    95   -392  -2740  -4772  -5019  -4812  -3035  -4413  -4434  -4772  -4567    996  -3698   4078  -4467  -4570  -2419  -2614  -3635  -5199  -5031    96
     -   -149   -500    233     43   -381    399    106   -626    210   -466   -720    275    394     45     96    359    117   -369   -294   -249 
     -     -4  -8959 -10001   -894  -1115   -701  -1378      *      * 
    96  -4426  -4120  -6168  -6328  -4909  -5149  -5782  -2327  -6312  -4088  -4030  -5857  -5583  -6170  -6068  -5270  -4621   3883  -5464  -5507    97
     -   -149   -500    233     43   -381    399    106   -626    210   -466   -720    275    394     45     96    359    117   -369   -294   -249 
     -     -4  -8959 -10001   -894  -1115   -701  -1378      *      * 
    97  -2409  -3084  -2845  -2058  -3323  -3378  -1741   -410   2726   -985  -2226  -2157   1847  -1387   1846  -2450  -2276   -844  -3228  -2865    98
     -   -149   -500    233     43   -381    399    106   -626    210   -466   -720    275    394     45     96    359    117   -369   -294   -249 
     -     -4  -8959 -10001   -894  -1115   -701  -1378      *      * 
    98   1079    739  -4927  -4816  -3716  -2931  -3806  -3131  -4465  -3621  -2904  -3509  -3619  -4036  -4241   1607   1598   2481  -4144  -3889    99
     -   -149   -500    233     43   -381    399    106   -626    210   -466   -720    275    394     45     96    359    117   -369   -294   -249 
     -     -4  -8959 -10001   -894  -1115   -701  -1378      *      * 
    99  -3295  -4559   -153  -1871  -5737   3630  -3084  -5785  -3548  -5688  -5076   -208  -3970  -2813  -4440  -3115  -3538  -4995  -5733  -4863   100
     -   -149   -500    233     43   -381    399    106   -626    210   -466   -720    275    394     45     96    359    117   -369   -294   -249 
     -     -4  -8959 -10001   -894  -1115   -701  -1378      *      * 
   100   1248  -3140  -1519  -1124  -3653  -2667  -1477  -3387    733  -3337  -2444    784  -2853    386  -1454   2621  -1785  -2921  -3496  -2852   101
     -   -149   -500    233     43   -381    399    106   -626    210   -466   -720    275    394     45     96    359    117   -369   -294   -249 
     -     -4  -8959 -10001   -894  -1115   -701  -1378      *      * 
   101   -374  -3940  -3143  -2304  -4679  -3664  -1895  -4161   1461  -3914  -3159    229  -3703  -1466   3536   -628  -2782  -3829  -3853  -3578   102
     -   -149   -500    233     43   -381    399    106   -626    210   -466   -720    275    394     45     96    359    117   -369   -294   -249 
     -     -4  -8959 -10001   -894  -1115   -701  -1378      *      * 
   102  -3503  -2981  -6158  -5803  -3043  -5993  -5738   1479  -5744   1589  -1767  -5657  -5614  -5423  -5775  -5368  -3478   2999  -4821  -4558   103
     -   -149   -500    233     43   -381    399    106   -626    210   -466   -720    275    394     45     96    359    117   -369   -294   -249 
     -     -4  -8959 -10001   -894  -1115   -701  -1378      *      * 
   103  -3734  -4226  -4747  -3369  -4493  -4244    467  -4508   -907  -4230  -3636  -3139  -4283  -1930   3992  -3696  -3509   -259  -3912  -3595   104
     -   -149   -500    233     43   -381    399    106   -626    210   -466   -720    275    394     45     96    359    117   -369   -294   -249 
     -     -4  -8959 -10001   -894  -1115   -701  -1378      *      * 
   104   1420  -1786  -3803  -3285  -2003   1847  -2387  -1550  -2981   1409   1911  -2824  -3288  -2681  -2937   -461   -286  -1411  -2480  -2136   105
     -   -149   -500    233     43   -381    399    106   -626    210   -466   -720    275    394     45     96    359    117   -369   -294   -249 
     -     -4  -8959 -10001   -894  -1115   -701  -1378      *      * 
   105  -1570  -2882  -1495   -927  -3182     -2    902  -2882    969  -2875  -1996  -1212  -2636   -737   2606    235    707    765  -3075  -2458   106
     -   -149   -500    233     43   -381    399    106   -626    210   -466   -720    275    394     45     96    359    117   -369   -294   -249 
     -     -4  -8959 -10001   -894  -1115   -701  -1378      *      * 
   106   1233  -1502  -3440  -2838   2618  -3059  -1923  -1013  -2533   -657   -710  -2547  -3125    141  -2505    559   1051    878  -1960  -1604   107
     -   -149   -500    233     43   -381    399    106   -626    210   -466   -720    275    394     45     96    359    117   -369   -294   -249 
     -     -4  -8959 -10001   -894  -1115   -701  -1378      *      * 
   107  -1601  -2850  -1537    509  -3129  -2582  -1214  -2812   1015  -2834  -1972  -1257  -2672   -785    319   -398   2337   1783  -3056  -2455   108
     -   -149   -500    233     43   -381    399    106   -626    210   -466   -720    275    394     45     96    359    117   -369   -294   -249 
     -     -4  -8959 -10001   -894  -1115   -701  -1378      *      * 
   108  -4409  -3810  -6838  -6276  -2094  -6633  -5386   -176  -6094   3054    688  -6350  -5707  -4911  -5614  -6007  -4268    713  -3924  -4130   109
     -   -149   -500    233     43   -381    399    106   -626    210   -466   -720    275    394     45     96    359    117   -369   -294   -249 
     -     -4  -8959 -10001   -894  -1115   -701  -1378      *      * 
   109   1714  -2024  -1958  -1399  -2078  -1070    803   -117  -1270    291  -1192  -1578  -2756    836    -10    672    843   -314  -2394  -1926   110
     -   -149   -500    233     43   -381    399    106   -626    210   -466   -720    275    394     45     96    359    117   -369   -294   -249 
     -     -4  -8959 -10001   -894  -1115   -701  -1378      *      * 
   110  -1661  -3160   1426   2272  -3474    -84  -1260  -3233   1034  -3171  -2259  -1155  -2673   -811    244   1136  -1608  -2780  -3338  -2638   111
     -   -149   -500    233     43   -381    399    106   -626    210   -466   -720    275    394     45     96    359    117   -369   -294   -249 
     -     -4  -8959 -10001   -894  -1115   -701  -1378      *      * 
   111   1147   1593  -4411  -3811  -1855  -3681  -2619    945  -3440    159   1046  -3327  -3703  -3087  -3267  -2787   -664   2653  -2463  -2111   112
     -   -149   -500    233     43   -381    399    106   -626    210   -466   -720    275    394     45     96    359    117   -369   -294   -249 
     -     -4  -8959 -10001   -894  -1115   -701  -1378      *      * 
   112  -1407  -2880    719   1978  -3201  -2380  -1039  -2952   1090  -2896  -1969    -61  -2473    224    961   -198   1375  -1004  -3063  -2380   113
     -   -149   -500    233     43   -381    399    106   -626    210   -466   -720    275    394     45     96    359    117   -369   -294   -249 
     -   -543  -8959  -1681   -894  -1115   -701  -1378      *      * 
   113  -1277  -1502   2082   1566   1261  -2593  -1370    255  -1460    554   -614  -1679  -2658  -1308  -1728  -1602  -1218    182  -1927  -1518   114
     -   -149   -500    233     43   -381    399    106   -626    210   -466   -720    275    394     45     96    359    117   -369   -294   -249 
     -     -6  -8422  -9464   -894  -1115   -148  -3356      *      * 
   114  -1416  -2873   -295    -85  -3190  -2390  -1047  -2936    785    279  -1964    841    965    514   2179  -1298  -1354    310  -3058  -2381   115
     -   -149   -500    233     43   -381    399    106   -626    210   -466   -720    275    394     45     96    359    117   -369   -294   -249 
     -     -4  -8959 -10001   -894  -1115   -701  -1378      *      * 
   115   -620  -2374  -1599  -1044  -2512   1707  -1228    259   1538   -239  -1516   -181    987   -871    535  -1476  -1398   -734  -2678  -2132   116
     -   -149   -500    233     43   -381    399    106   -626    210   -466   -720    275    394     45     96    359    117   -369   -294   -249 
     -    -75  -8959  -4370   -894  -1115   -701  -1378      *      * 
   116   1119  -2842  -1212    180  -3164     35  -1004  -2913    991  -2858  -1933    207   2135   -545    728    218  -1313  -2465  -3026  -2345   117
     -   -149   -500    233     43   -381    399    106   -626    210   -466   -720    275    394     45     96    359    117   -369   -294   -249 
     -     -5  -8889  -9931   -894  -1115   -446  -1912      *      * 
   117   -935  -3646   1062   -178  -3942   2568  -1627  -3726    533  -3656  -2774   1300  -2986  -1202  -1935    488  -2053  -3261  -3829  -3078   118
     -   -149   -500    233     43   -381    399    106   -626    210   -466   -720    275    394     45     96    359    117   -369   -294   -249 
     -     -4  -8959 -10001   -894  -1115   -701  -1378      *      * 
   118  -1528  -1732  -2510    486    138   1689  -1630    407  -1759  -1603   1997  -1976  -2923   1516   -345  -1860    586   -116   1262  -1744   119
     -   -149   -500    233     43   -381    399    106   -626    210   -466   -720    275    394     45     96    359    117   -369   -294   -249 
     -     -4  -8959 -10001   -894  -1115   -701  -1378      *      * 
   119    850   1182  -3962  -3327  -1388  -3169  -2041    -89  -2924   2032   -632  -2814  -3217  -2546  -2725  -2255  -1559   1177   2549    526   120
     -   -149   -500    233     43   -381    399    106   -626    210   -466   -720    275    394     45     96    359    117   -369   -294   -249 
     -     -4  -8959 -10001   -894  -1115   -701  -1378      *      * 
   120  -1504  -2817  -1423    517  -3093  -2492    988  -2795    714    258   1850  -1152  -2579   2440   1382  -1413  -1438   -131  -3017  -2389   121
     -   -149   -500    233     43   -381    399    106   -626    210   -466   -720    275    394     45     96    359    117   -369   -294   -249 
     -     -4  -8959 -10001   -894  -1115   -701  -1378      *      * 
   121    221   1525  -3915  -3281  -1375  -3137  -2007   1225  -2881    607   2729   -367  -3187  -2508  -2689   -619    964   1241  -1879  -1536   122
     -   -149   -500    233     43   -381    399    106   -626    210   -466   -720    275    394     45     96    359    117   -369   -294   -249 
     -     -4  -8959 -10001   -894  -1115   -701  -1378      *      * 
   122    -27  -2856  -1262    951  -3168  -2383    723  -2911   1493   -854  -1948    359  -2476   -586     23   -511   2075   -533  -3045  -2368   123
     -   -149   -500    233     43   -381    399    106   -626    210   -466   -720    275    394     45     96    359    117   -369   -294   -249 
     -     -4  -8959 -10001   -894  -1115   -701  -1378      *      * 
   123   1322  -1455  -3627  -3010  -1414  -3092    586    707  -2668   -334   -655    -72  -3145  -2346    392  -2163   -159    911   1867   2521   124
     -   -149   -500    233     43   -381    399    106   -626    210   -466   -720    275    394     45     96    359    117   -369   -294   -249 
     -     -4  -8959 -10001   -894  -1115   -701  -1378      *      * 
   124    446  -2875   1627   1548  -3196  -2378   1059  -1011   1139  -1112  -1965    655  -2471   -577   -208   -321   -375  -2497  -3059  -2377   125
     -   -149   -500    233     43   -381    399    106   -626    210   -466   -720    275    394     45     96    359    117   -369   -294   -249 
     -     -4  -8959 -10001   -894  -1115   -701  -1378      *      * 
   125    326   1318  -3921  -3286   1338   -631  -2006    649  -2884   -261   1135    730  -3185  -2509  -2689  -2219   -180   2182  -1875  -1533   126
     -   -149   -500    233     43   -381    399    106   -626    210   -466   -720    275    394     45     96    359    117   -369   -294   -249 
     -     -4  -8959 -10001   -894  -1115   -701  -1378      *      * 
   126    257  -2759    186  -1481  -3327  -2717  -1790  -2940    504  -3109  -2296  -1696  -2990  -1423  -1943  -1816   3306   -309  -3431  -2866   127
     -   -149   -500    233     43   -381    399    106   -626    210   -466   -720    275    394     45     96    359    117   -369   -294   -249 
     -     -4  -8959 -10001   -894  -1115   -701  -1378      *      * 
   127  -3445  -2946  -6064  -5672    226  -5824  -5349   2283  -5564    626  -1671  -5481  -5479  -5195  -5539  -5150  -3413   2919  -4549  -4290   128
     -   -149   -500    233     43   -381    399    106   -626    210   -466   -720    275    394     45     96    359    117   -369   -294   -249 
     -     -4  -8959 -10001   -894  -1115   -701  -1378      *      * 
   128  -3534  -5424   -126   3708  -5651  -3319  -2707  -5615  -2898  -5429  -4845  -1921  -3884  -2393    116  -3160  -3616  -5079  -5543  -4560   129
     -   -149   -500    233     43   -381    399    106   -626    210   -466   -720    275    394     45     96    359    117   -369   -294   -249 
     -     -4  -8959 -10001   -894  -1115   -701  -1378      *      * 
   129  -2956  -2580  -5489  -5039  -3076  -5002  -4447   3517  -4645  -2155  -1944  -4694  -4950  -4584     86  -4251   -230   1424  -4225  -3804   130
     -   -149   -500    233     43   -381    399    106   -626    210   -466   -720    275    394     45     96    359    117   -369   -294   -249 
     -     -4  -8959 -10001   -894  -1115   -701  -1378      *      * 
   130   -352  -4743  -1353   3667  -5397  -3299  -2607  -5216   -252  -5071  -4412  -1997  -3819  -2273  -2866  -3009  -3352  -4681  -5163  -4383   131
     -   -149   -500    233     43   -381    399    106   -626    210   -466   -720    275    394     45     96    359    117   -369   -294   -249 
     -     -4  -8959 -10001   -894  -1115   -701  -1378      *      * 
   131  -3360  -4829    207  -1697  -5734   3393  -2942  -5766  -3402  -5642  -5054   1731  -3920  -2658  -4354  -3110  -3563  -5045  -5749  -4770   132
     -   -149   -500    233     43   -381    399    106   -626    210   -466   -720    275    394     45     96    359    117   -369   -294   -249 
     -     -4  -8959 -10001   -894  -1115   -701  -1378      *      * 
   132    389  -2896  -1323   2016  -3256    453  -1183  -2992   -789  -2969  -2062  -1135  -2583   2031  -1294   1006  -1464     49  -3161  -2492   133
     -   -149   -500    233     43   -381    399    106   -626    210   -466   -720    275    394     45     96    359    117   -369   -294   -249 
     -     -4  -8959 -10001   -894  -1115   -701  -1378      *      * 
   133     53  -2877    816   1786  -3198  -2378  -1037  -2949    999  -1273  -1966    465   -365   -577   1493   -261    -37  -2499  -3060  -2378   134
     -   -149   -500    233     43   -381    399    106   -626    210   -466   -720    275    394     45     96    359    117   -369   -294   -249 
     -     -4  -8959 -10001   -894  -1115   -701  -1378      *      * 
   134  -4069  -4556  -5221  -3387  -5576  -4450  -2228  -4795   3495  -4371  -3742  -3157  -4356  -1812   2373  -3940  -3668  -4606  -4138  -4144   135
     -   -149   -500    233     43   -381    399    106   -626    210   -466   -720    275    394     45     96    359    117   -369   -294   -249 
     -     -4  -8959 -10001   -894  -1115   -701  -1378      *      * 
   135   -339  -3106  -3534  -3709  -5355  -3207  -3737  -5137   -345  -5235  -4425  -3298   4073  -3537  -3284  -2654  -2862  -4119  -5234  -5065   136
     -   -149   -500    233     43   -381    399    106   -626    210   -466   -720    275    394     45     96    359    117   -369   -294   -249 
     -     -4  -8959 -10001   -894  -1115   -701  -1378      *      * 
   136   3448  -2615  -5152  -5455  -5160   -202  -4579  -4688  -5201  -5169  -4283  -3704  -3720  -4672  -4862  -2281  -2491    -34  -5427  -5363   137
     -   -149   -500    233     43   -381    399    106   -626    210   -466   -720    275    394     45     96    359    117   -369   -294   -249 
     -     -4  -8959 -10001   -894  -1115   -701  -1378      *      * 
   137    402   3662  -4027  -3392    -51  -3238  -2106   -935  -2990   1854   1305  -2883  -3278  -2604  -2789  -2324  -1625    145  -1955    833   138
     -   -149   -500    233     43   -381    399    106   -626    210   -466   -720    275    394     45     96    359    117   -369   -294   -249 
     -     -4  -8959 -10001   -894  -1115   -701  -1378      *      * 
   138  -2921  -2553  -5293   -710  -3055  -4956  -4387   1259  -4720  -2164  -1934  -4605  -4907  -4540  -4744  -4194   2224   2908  -4179  -3750   139
     -   -149   -500    233     43   -381    399    106   -626    210   -466   -720    275    394     45     96    359    117   -369   -294   -249 
     -     -4  -8959 -10001   -894  -1115   -701  -1378      *      * 
   139   3274  -2610  -5150  -5445  -5138    995  -4568  -4642  -5191  -5140  -4258  -3700  -3717  -4663  -4855  -2279  -2486    299  -5410  -5341   140
     -   -149   -500    233     43   -381    399    106   -626    210   -466   -720    275    394     45     96    359    117   -369   -294   -249 
     -     -4  -8959 -10001   -894  -1115   -701  -1378      *      * 
   140  -1484  -2681  -1424   2699  -2912  -2490  -1167   -525   -784  -2656  -1806   1012  -2587   -751    378  -1422   1079     91  -2932  -2321   141
     -   -149   -500    233     43   -381    399    106   -626    210   -466   -720    275    394     45     96    359    117   -369   -294   -249 
     -  -1693  -8959   -538   -894  -1115   -701  -1378      *      * 
   141  -4441  -3526  -4472  -4739  -2060  -3714  -2989  -4508  -4483  -3985  -3994  -4347  -4111  -4352  -4118  -4692  -4582  -4521   6218  -1666   142
     -   -149   -500    233     43   -381    399    106   -626    210   -466   -720    275    394     45     96    359    117   -369   -294   -249 
     -    -14  -7280  -8322   -894  -1115  -3608   -123      *      * 
   142   -800   -746  -2418  -1834   -566  -2273  -1113   1519  -1518   1654    303  -1660  -2305    712  -1561  -1339   1182     82  -1203   -868   143
     -   -149   -500    233     43   -381    399    106   -626    210   -466   -720    275    394     45     96    359    117   -369   -294   -249 
     -    -14  -7280  -8322   -894  -1115    -76  -4285      *      * 
   143    558  -1438  -3748  -3124    347   -797  -1972     28  -2759   -273   -639  -2696   -758  -2415  -2622   1275   2171    152   1871  -1546   144
     -   -149   -500    233     43   -381    399    106   -626    210   -466   -720    275    394     45     96    359    117   -369   -294   -249 
     -     -4  -8959 -10001   -894  -1115   -701  -1378      *      * 
   144  -3699  -3178  -6280  -5849  -2592  -6051  -5382   2649  -5724   1795    988  -5722  -5555  -5102  -5571  -5389  -3645   1866  -4327  -4263   145
     -   -149   -500    233     43   -381    399    106   -626    210   -466   -720    275    394     45     96    359    117   -369   -294   -249 
     -     -4  -8959 -10001   -894  -1115   -701  -1378      *      * 
   145    189  -1420  -3907  -3273   1476  -3134  -2005   1520  -2874  -1268   1294  -2771  -3185  -2503  -2684   1353   1247    653  -1878    570   146
     -   -149   -500    233     43   -381    399    106   -626    210   -466   -720    275    394     45     96    359    117   -369   -294   -249 
     -     -4  -8959 -10001   -894  -1115   -701  -1378      *      * 
   146  -1919  -1830  -3727  -3089  -1615  -3397  -2187    138  -2571   1623   1762  -2831  -3418   2474   1650  -2469  -1852  -1187  -2224    374   147
     -   -149   -500    233     43   -381    399    106   -626    210   -466   -720    275    394     45     96    359    117   -369   -294   -249 
     -     -4  -8959 -10001   -894  -1115   -701  -1378      *      * 
   147  -1673   2174  -4006  -3377   2238  -3217   1010    717  -2973    920   -679  -2853  -3263  -2588  -2771  -2303  -1613    586  -1870   2584   148
     -   -149   -500    233     43   -381    399    106   -626    210   -466   -720    275    394     45     96    359    117   -369   -294   -249 
     -     -4  -8899  -9941   -894  -1115   -701  -1378      *      * 
   148  -1372  -2788    637    550    792  -2352   1583  -2820   -605  -2794  -1883    470  -2446    617    314  -1263  -1311   -653  -2983   3135   149
     -      *      *      *      *      *      *      *      *      *      *      *      *      *      *      *      *      *      *      *      * 
     -      *      *      *      *      *      *      *      *      0 
//
HMMER2.0  [2.3.1]
NAME  11
LENG  101
ALPH  Amino
RF    no
CS    no
MAP   yes
COM   hmmbuild -F 11.hmm 11.SEED
NSEQ  23
DATE  Fri Jun 25 16:05:54 2004
CKSUM 5019
XT      -8455     -4  -1000  -1000  -8455     -4  -8455     -4 
NULT      -4  -8455
NULE     595  -1558     85    338   -294    453  -1158    197    249    902  -1085   -142    -21   -313     45    531    201    384  -1998   -644 
HMM        A      C      D      E      F      G      H      I      K      L      M      N      P      Q      R      S      T      V      W      Y    
         m->m   m->i   m->d   i->m   i->i   d->m   d->d   b->m   m->e
          -77      *  -4257
     1  -2846  -3658  -2538   -680  -5821   3485  -3844  -5705  -4254  -5798  -4985  -2981    723  -3627  -4768   -213  -3236  -4614  -5946  -5390     1
     -   -149   -500    233     43   -381    399    106   -626    210   -466   -720    275    394     45     96    359    117   -369   -294   -249 
     -     -3  -9335 -10378   -894  -1115   -701  -1378    -77      * 
     2   -465  -3284  -2752  -2059   1866  -3459  -1917     22   1549  -3191  -2436    566  -3508  -1551   2918  -2487  -2367  -2867  -3449  -3019     2
     -   -149   -500    233     43   -381    399    106   -626    210   -466   -720    275    394     45     96    359    117   -369   -294   -249 
     -     -3  -9335 -10378   -894  -1115   -701  -1378      *      * 
     3    375   2387  -5830  -5372  -3234  -5371  -4683   1699  -5156   1698  -2126  -5027  -5255  -4908  -5111  -4590  -3245   2155  -4360  -3966     3
     -   -149   -500    233     43   -381    399    106   -626    210   -466   -720    275    394     45     96    359    117   -369   -294   -249 
     -     -3  -9335 -10378   -894  -1115   -701  -1378      *      * 
     4  -1783  -2235    -18    754  -2274  -3006  -1743    859  -1661   -637    978  -1952  -3082  -1554   1133   1236    -54   1492  -2618  -2168     4
     -   -149   -500    233     43   -381    399    106   -626    210   -466   -720    275    394     45     96    359    117   -369   -294   -249 
     -     -3  -9335 -10378   -894  -1115   -701  -1378      *      * 
     5    497   5141  -5324  -5181   1432   -394  -4001  -3065  -4794  -3596  -2930  -3875  -3980  -4341  -4519  -2646  -2617    174  -4161  -3848     5
     -   -149   -500    233     43   -381    399    106   -626    210   -466   -720    275    394     45     96    359    117   -369   -294   -249 
     -     -3  -9335 -10378   -894  -1115   -701  -1378      *      * 
     6  -2775  -4148  -1734   2722  -4769  -3304  -2377  -4537    210  -4458  -3624  -2047  -3657  -1980  -2508   2247    498  -4026  -4603  -3902     6
     -   -149   -500    233     43   -381    399    106   -626    210   -466   -720    275    394     45     96    359    117   -369   -294   -249 
     -     -3  -9335 -10378   -894  -1115   -701  -1378      *      * 
     7  -4848  -4252  -7212  -6613   2921  -6954  -5538  -1819  -6395   2011   2826  -6663  -6011  -5156  -5867  -6297  -4684    834  -4125  -4287     7
     -   -149   -500    233     43   -381    399    106   -626    210   -466   -720    275    394     45     96    359    117   -369   -294   -249 
     -     -3  -9335 -10378   -894  -1115   -701  -1378      *      * 
     8  -1699   1304    132    368  -3288  -2696  -1359  -2997   2206   -699  -2129  -1356  -2787   -920    186  -1609   1819    457  -3241  -2597     8
     -   -149   -500    233     43   -381    399    106   -626    210   -466   -720    275    394     45     96    359    117   -369   -294   -249 
     -     -3  -9335 -10378   -894  -1115   -701  -1378      *      * 
     9  -3732  -3210  -6425  -6110  -3745  -6293  -6333   1205  -6090   -500  -2434  -5952  -5986  -5993  -6247  -5687  -3721   3567  -5566  -5107     9
     -   -149   -500    233     43   -381    399    106   -626    210   -466   -720    275    394     45     96    359    117   -369   -294   -249 
     -     -3  -9335 -10378   -894  -1115   -701  -1378      *      * 
    10    470  -3283     81   1426  -3604  -2730  -1428  -3358  -1031  -3303  -2383  -1366   1403   1377  -1547    245   1981  -2908  -3473  -2782    10
     -   -149   -500    233     43   -381    399    106   -626    210   -466   -720    275    394     45     96    359    117   -369   -294   -249 
     -     -3  -9335 -10378   -894  -1115   -701  -1378      *      * 
    11    445  -3161    276    886  -3482  -2658   1168  -3233   1812   -788  -2251    271   1901    546  -1409  -1568  -1627  -2783  -3345  -2661    11
     -   -149   -500    233     43   -381    399    106   -626    210   -466   -720    275    394     45     96    359    117   -369   -294   -249 
     -     -3  -9335 -10378   -894  -1115   -701  -1378      *      * 
    12    731  -3319   1506   1779  -3635   -380   2593  -3391  -1051  -3332  -2413  -1377  -2868   1128    968  -1702  -1775  -2939  -3500  -2807    12
     -   -149   -500    233     43   -381    399    106   -626    210   -466   -720    275    394     45     96    359    117   -369   -294   -249 
     -     -3  -9335 -10378   -894  -1115   -701  -1378      *      * 
    13    182  -1833  -4173  -3553  -1780  -3530   3993    941  -3172    789  -1006  -3122  -3576    600  -3033  -2612  -1930    908  -2308  -1964    13
     -   -149   -500    233     43   -381    399    106   -626    210   -466   -720    275    394     45     96    359    117   -369   -294   -249 
     -     -3  -9335 -10378   -894  -1115   -701  -1378      *      * 
    14    499  -2155  -4600  -4102  -2404  -3446  -2954  -1737  -3733   1373  -1624  -3432  -3758  -3367  -3564    302   2359   1530  -2919  -2586    14
     -   -149   -500    233     43   -381    399    106   -626    210   -466   -720    275    394     45     96    359    117   -369   -294   -249 
     -     -3  -9335 -10378   -894  -1115   -701  -1378      *      * 
    15  -3679  -5320   1712  -1895  -6050   -111  -3156  -6041  -3609  -5909  -5319   3860  -4189  -2860  -4602   -426  -3855  -5355  -6106  -5022    15
     -   -149   -500    233     43   -381    399    106   -626    210   -466   -720    275    394     45     96    359    117   -369   -294   -249 
     -     -3  -9335 -10378   -894  -1115   -701  -1378      *      * 
    16   1365  -3137  -1533    297    136   -722    620  -3197    -81   -989  -2228  -1294   -146    244   2069   -136    141  -2755  -3324  -2645    16
     -   -149   -500    233     43   -381    399    106   -626    210   -466   -720    275    394     45     96    359    117   -369   -294   -249 
     -     -3  -9335 -10378   -894  -1115   -701  -1378      *      * 
    17    370  -2520   1456     19   1305   -538  -1561   -630    155    468   1050  -1661  -2943    424  -1746  -1803  -1681  -2021  -2851   1735    17
     -   -149   -500    233     43   -381    399    106   -626    210   -466   -720    275    394     45     96    359    117   -369   -294   -249 
     -     -3  -9335 -10378   -894  -1115   -701  -1378      *      * 
    18  -3650  -5594    514   -318  -5760   2747  -2896  -5692   2095  -5543  -4887   1384  -4081  -2565  -3978  -3297  -3719  -5158  -5732  -4699    18
     -   -149   -500    233     43   -381    399    106   -626    210   -466   -720    275    394     45     96    359    117   -369   -294   -249 
     -     -3  -9335 -10378   -894  -1115   -701  -1378      *      * 
    19  -1807  -2132  -2572  -2007   1078    988  -1837     60  -1850  -2015  -1316   1629  -3153  -1723     41   -150   2214  -1587  -2533    536    19
     -   -149   -500    233     43   -381    399    106   -626    210   -466   -720    275    394     45     96    359    117   -369   -294   -249 
     -     -3  -9335 -10378   -894  -1115   -701  -1378      *      * 
    20  -5009  -4371  -7305  -6749  -2295  -7103  -5403    196  -6517   2979  -1170  -6764  -6099  -5224  -5957  -6502  -4837  -2730   3635  -3930    20
     -   -149   -500    233     43   -381    399    106   -626    210   -466   -720    275    394     45     96    359    117   -369   -294   -249 
     -     -3  -9335 -10378   -894  -1115   -701  -1378      *      * 
    21   -282  -3663  -3012  -3206  -3835  -3672   5090  -4613  -3260   -944  -4061    410  -4264  -3347  -3422  -3130  -3290  -4106  -4268  -3439    21
     -   -149   -500    233     43   -381    399    106   -626    210   -466   -720    275    394     45     96    359    117   -369   -294   -249 
     -     -3  -9404 -10446   -894  -1115   -701  -1378      *      * 
    22    657  -3094  -4780  -5085  -5737   3329  -4821  -5563  -5355  -5800  -4843    331     71  -4813  -5205   -341  -2932  -4276  -5943  -5836    22
     -   -149   -500    233     43   -381    399    106   -626    210   -466   -720    275    394     45     96    359    117   -369   -294   -249 
     -     -3  -9404 -10446   -894  -1115   -701  -1378      *      * 
    23  -6585  -5878  -6888  -7271  -7511   3859  -6624  -8454  -7501  -7921  -7750  -7060  -6389  -7326  -6984  -6951  -6912  -7839  -6319  -7511    23
     -   -149   -500    233     43   -381    399    106   -626    210   -466   -720    275    394     45     96    359    117   -369   -294   -249 
     -     -3  -9404 -10446   -894  -1115   -701  -1378      *      * 
    24   2045   2550  -4249  -3616  -1729  -3486  -2355  -1265  -3219    337   1677  -3119  -3536    263  -3033  -2569     -1    810  -2232   1389    24
     -   -149   -500    233     43   -381    399    106   -626    210   -466   -720    275    394     45     96    359    117   -369   -294   -249 
     -     -3  -9404 -10446   -894  -1115   -701  -1378      *      * 
    25  -2858  -2576  -5325  -4795  -2828  -4652  -3798   2428  -4485  -2271   1105  -4346  -4666  -4180  -4365   -390   2518   1575  -3613  -3241    25
     -   -149   -500    233     43   -381    399    106   -626    210   -466   -720    275    394     45     96    359    117   -369   -294   -249 
     -     -3  -9404 -10446   -894  -1115   -701  -1378      *      * 
    26   3434  -3010  -5645  -5886  -5462  -3321  -4934  -5187  -5542  -5489    968  -4110  -4122  -5037  -5213   -758    161  -4088  -5734  -5650    26
     -   -149   -500    233     43   -381    399    106   -626    210   -466   -720    275    394     45     96    359    117   -369   -294   -249 
     -     -3  -9404 -10446   -894  -1115   -701  -1378      *      * 
    27   2108  -3051  -5225  -5448  -5670  -3316  -4870  -5481  -5370  -5729  -4772    326  -4117  -4885  -5163   1125   2908  -4221  -5883  -5798    27
     -   -149   -500    233     43   -381    399    106   -626    210   -466   -720    275    394     45     96    359    117   -369   -294   -249 
     -     -3  -9404 -10446   -894  -1115   -701  -1378      *      * 
    28    363  -3298  -6207  -5692  -2771  -5740  -4822   1456  -5446   2457   1205  -5402  -5456  -4901  -5258  -4955  -3655   1210  -4165  -4007    28
     -   -149   -500    233     43   -381    399    106   -626    210   -466   -720    275    394     45     96    359    117   -369   -294   -249 
     -     -3  -9404 -10446   -894  -1115   -701  -1378      *      * 
    29   1484  -2736  -5580  -5082  -3073  -4986  -4206    681  -4809  -2378   2192  -4670  -4957  -4534  -4722  -4169    789   2758  -3981  -3594    29
     -   -149   -500    233     43   -381    399    106   -626    210   -466   -720    275    394     45     96    359    117   -369   -294   -249 
     -     -3  -9404 -10446   -894  -1115   -701  -1378      *      * 
    30  -4208  -6116   3942   1145  -6347  -3870  -3375  -6427  -3858  -6225  -5722  -2492  -4472  -3087  -4893  -3805  -4323  -5855  -6262  -5265    30
     -   -149   -500    233     43   -381    399    106   -626    210   -466   -720    275    394     45     96    359    117   -369   -294   -249 
     -     -3  -9404 -10446   -894  -1115   -701  -1378      *      * 
    31   -532    658     50    171  -3252   -357  -1424   -836  -1043   1077  -2122   1329  -2847    483    160    327  -1686    826  -3245  -2614    31
     -   -149   -500    233     43   -381    399    106   -626    210   -466   -720    275    394     45     96    359    117   -369   -294   -249 
     -     -3  -9404 -10446   -894  -1115   -701  -1378      *      * 
    32  -2714   1343  -5146  -4577    631    434  -3478   2444  -4238    197  -1654  -4122  -4463  -3902  -4088  -3603  -2667   2307  -3286  -2928    32
     -   -149   -500    233     43   -381    399    106   -626    210   -466   -720    275    394     45     96    359    117   -369   -294   -249 
     -     -3  -9404 -10446   -894  -1115   -701  -1378      *      * 
    33   -217   2562  -5800  -6118  -5716   2829  -5074  -5529  -5741  -5795  -4827  -4153  -4131  -5175  -5350    -16   2159  -4229  -5945  -5924    33
     -   -149   -500    233     43   -381    399    106   -626    210   -466   -720    275    394     45     96    359    117   -369   -294   -249 
     -     -3  -9404 -10446   -894  -1115   -701  -1378      *      * 
    34   1857  -2982  -5378  -5413  -5200   -175  -4670  -4925  -5135  -5203   2430  -3992  -4082  -4715  -4961   1776   2200  -3957  -5481  -5325    34
     -   -149   -500    233     43   -381    399    106   -626    210   -466   -720    275    394     45     96    359    117   -369   -294   -249 
     -     -3  -9404 -10446   -894  -1115   -701  -1378      *      * 
    35   2120  -1812  -3968  -3353    509    505  -2299  -1313  -3013    274   1390  -2985  -3498  -2694    -62   -273  -1874  -1229  -2263   1916    35
     -   -149   -500    233     43   -381    399    106   -626    210   -466   -720    275    394     45     96    359    117   -369   -294   -249 
     -     -3  -9404 -10446   -894  -1115   -701  -1378      *      * 
    36   2725   2849  -5137  -4798  -3142  -3511  -3636  -2232  -4418   -567  -2334  -3820  -4013  -4016  -4198   -207  -2547   1550  -3669  -3355    36
     -   -149   -500    233     43   -381    399    106   -626    210   -466   -720    275    394     45     96    359    117   -369   -294   -249 
     -     -3  -9404 -10446   -894  -1115   -701  -1378      *      * 
    37     95  -2165  -4743  -4125   1140  -3988  -2876    908  -3740   1676  -1196  -3634  -3999  -3346  -3543  -3087  -2319   2202  -2682    767    37
     -   -149   -500    233     43   -381    399    106   -626    210   -466   -720    275    394     45     96    359    117   -369   -294   -249 
     -     -3  -9404 -10446   -894  -1115   -701  -1378      *      * 
    38    448  -1885  -3556  -2959    268   -482   1150  -1400   -209   1018   2998  -2763  -3430  -2438    455  -2422  -1858  -1308  -2326   2062    38
     -   -149   -500    233     43   -381    399    106   -626    210   -466   -720    275    394     45     96    359    117   -369   -294   -249 
     -     -3  -9404 -10446   -894  -1115   -701  -1378      *      * 
    39    771   2694  -4610  -4168  -2793   -276  -3170  -2344  -3836   -364  -2022  -3468  -3797  -3492  -3723   2180   1702    -77  -3263  -2936    39
     -   -149   -500    233     43   -381    398    105   -626    210   -466   -721    275    394     45     96    359    120   -367   -295   -250 
     -   -169  -3188 -10446    -85  -4128   -701  -1378      *      * 
    40   1043  -3197  -1583    208  -3515   -573  -1367  -3263   1557  -3212  -2287  -1345  -2801    681    166    520   1420    416  -3382  -2702    41
     -   -149   -500    233     43   -381    399    106   -626    210   -466   -720    275    394     45     96    359    117   -369   -294   -249 
     -   -142  -9404  -3435   -894  -1115   -701  -1378      *      * 
    41    217  -3264    222   1753  -3583   2194  -1413  -3336    499  -3284  -2369  -1339  -2830   -962  -1542   -108  -1737   -293  -3458  -2767    42
     -   -149   -500    233     43   -381    399    106   -626    210   -466   -720    275    394     45     96    359    117   -369   -294   -249 
     -     -3  -9265 -10307   -894  -1115   -280  -2503      *      * 
    42   -375  -3163  -1599    584  -3466   1717  -1376   -444    244    484  -2258   1079    441   -922    346   -292  -1674  -2776  -3358  -2687    43
     -   -149   -500    233     43   -381    399    106   -626    210   -466   -720    275    394     45     96    359    117   -369   -294   -249 
     -     -3  -9404 -10446   -894  -1115   -701  -1378      *      * 
    43    523   1259   1530  -2095    289   1035  -1901     -6  -1936  -2036  -1340  -2187    812    491  -2230    318  -1798    -90  -2562    586    44
     -   -149   -500    233     43   -381    399    106   -626    210   -466   -720    275    394     45     96    359    117   -369   -294   -249 
     -     -3  -9404 -10446   -894  -1115   -701  -1378      *      * 
    44    546  -2284  -2540  -1968  -2318  -3122   2806    749   2043   -481   1160  -2097  -3195  -1686    304  -2105    651  -1745  -2669  -2232    45
     -   -149   -500    233     43   -381    399    106   -626    210   -466   -720    275    394     45     96    359    117   -369   -294   -249 
     -     -3  -9404 -10446   -894  -1115   -701  -1378      *      * 
    45  -1754  -3222  -1594   1075  -3544   -443   2048  -3293    216  -3237  -2313  -1359   2083   -922    148   1289    689  -2845  -3404  -2724    46
     -   -149   -500    233     43   -376    398    105   -627    210   -464   -721    275    393     45     96    359    119   -370   -295   -250 
     -   -457  -4111  -2227  -1513   -622   -701  -1378      *      * 
    46  -3097  -3337  -5278  -5257  -2936   3322  -4416  -2496  -4849    -74   2790  -4469  -4592  -4522  -4656  -3502  -3381  -2857  -4149  -3888    50
     -   -149   -500    233     43   -381    399    106   -626    210   -466   -720    275    394     45     96    359    117   -369   -294   -249 
     -     -4  -9059 -10101   -894  -1115   -157  -3281      *      * 
    47   -488  -3127  -6227  -5858   2032  -5891  -5541    640  -5741  -2559  -2448  -5578  -5722  -5585  -5799  -5197  -3577   3319  -5070  -4579    51
     -   -149   -500    233     43   -381    399    106   -626    210   -466   -720    275    394     45     96    359    117   -369   -294   -249 
     -     -3  -9404 -10446   -894  -1115   -701  -1378      *      * 
    48  -2509  -2760  -5118  -4850  -3347  -3634  -3910     55  -4491   -131  -2465  -3953  -4170  -4153  -4344   3046   1755  -2253  -4015  -3715    52
     -   -149   -500    233     43   -381    399    106   -626    210   -466   -720    275    394     45     96    359    117   -369   -294   -249 
     -     -3  -9404 -10446   -894  -1115   -701  -1378      *      * 
    49   -563  -2525  -5258  -4720  -2764    773  -3694   1086  -4401   -614  -1834  -4262  -4590  -4090  -4274  -3723   -103   3081  -3516  -3145    53
     -   -149   -500    233     43   -381    399    106   -626    210   -466   -720    275    394     45     96    359    117   -369   -294   -249 
     -     -3  -9404 -10446   -894  -1115   -701  -1378      *      * 
    50  -3833  -5865   3015   2350  -5987  -3633   1160  -5959  -3407  -5798  -5192   1231  -4204  -2729  -4367   -421  -3920  -5406  -6000  -4897    54
     -   -149   -500    233     43   -381    399    106   -626    210   -466   -720    275    394     45     96    359    117   -369   -294   -249 
     -     -3  -9404 -10446   -894  -1115   -701  -1378      *      * 
    51  -4045  -3656  -6382  -5761  -2288  -5823  -4557   1329  -5427   2422   3201  -5485  -5407    245  -5079  -5000  -3933  -2441  -3735    602    55
     -   -149   -500    233     43   -381    399    106   -626    210   -466   -720    275    394     45     96    359    117   -369   -294   -249 
     -     -3  -9404 -10446   -894  -1115   -701  -1378      *      * 
    52    444  -3751    169  -1506  -4266  -3086   2159  -4036  -1782  -3995  -3109   3038  -3355  -1637  -2328   1567   -166  -3544  -4177  -3463    56
     -   -149   -500    233     43   -381    399    106   -626    210   -466   -720    275    394     45     96    359    117   -369   -294   -249 
     -     -3  -9404 -10446   -894  -1115   -701  -1378      *      * 
    53   -568  -1810  -4301  -3670  -1773  -3536  -2411   2032  -3275   -450   2018  -3172  -3585    237  -3088   -286   -290   2340  -2284  -1941    57
     -   -149   -500    233     43   -381    399    106   -626    210   -466   -720    275    394     45     96    359    117   -369   -294   -249 
     -     -3  -9404 -10446   -894  -1115   -701  -1378      *      * 
    54    928  -3058  -5104  -5306  -5669  -3316  -4819  -5481  -5277  -5722  -4766   1187  -4112  -4811  -5114   2772   2004  -4224  -5874  -5774    58
     -   -149   -500    233     43   -381    399    106   -626    210   -466   -720    275    394     45     96    359    117   -369   -294   -249 
     -     -3  -9404 -10446   -894  -1115   -701  -1378      *      * 
    55  -6089  -5003  -6453  -6814   2743  -6324  -2532  -4978  -6375  -4278  -4378  -4956  -6188  -5097  -5736  -5595  -5942  -5138  -1778   4449    59
     -   -149   -500    233     43   -381    399    106   -626    210   -466   -720    275    394     45     96    359    117   -369   -294   -249 
     -     -3  -9404 -10446   -894  -1115   -701  -1378      *      * 
    56  -4095  -3692  -6450  -5833   1301  -5899  -4644    948  -5518   2655   1508  -5570  -5458  -4679  -5157  -5084  -3982   -233  -3785    796    60
     -   -149   -500    233     43   -381    398    105   -626    210   -466   -721    275    394     48     96    360    117   -369   -295   -250 
     -   -159  -3270 -10446    -90  -4055   -701  -1378      *      * 
    57   -407  -3243   1256  -1120  -3565  -2773  -1471  -3304    104   -891  -2364    223  -2888  -1021  -1580   2529    951  -2873  -3462  -2788    62
     -   -149   -500    233     43   -381    399    106   -626    210   -466   -720    275    394     45     96    359    117   -369   -294   -249 
     -     -3  -9404 -10446   -894  -1115   -701  -1378      *      * 
    58   1849  -2954  -3205  -2739  -4165   1785  -2847  -3850     13  -4007  -3161  -2706   2011  -2522  -2999   -222    146   -401  -4304  -3830    63
     -   -149   -500    233     43   -381    399    106   -626    210   -466   -720    275    394     45     96    359    117   -369   -294   -249 
     -     -3  -9404 -10446   -894  -1115   -701  -1378      *      * 
    59   3406  -3054  -5663  -5995  -5691    644  -5066  -5315  -5717  -5732  -4810  -4157  -4156  -5164  -5348  -2713  -2930   -251  -5935  -5898    64
     -   -149   -500    233     43   -381    399    106   -626    210   -466   -720    275    394     45     96    359    117   -369   -294   -249 
     -     -3  -9404 -10446   -894  -1115   -701  -1378      *      * 
    60   -316  -3196  -1638  -1087    -49  -2746  -1402  -3247   2669  -3209  -2295   -109    -74   -948   1534   -291    804  -2816  -3388  -2722    65
     -   -149   -500    233     43   -381    399    106   -626    210   -466   -720    275    394     45     96    359    117   -369   -294   -249 
     -     -3  -9404 -10446   -894  -1115   -701  -1378      *      * 
    61   -435  -1972  -4507  -3884  -1927  -3744   1023   2307  -3493   1973  -1134  -3388   -236  -3121  -3305  -2837  -2107    838  -2491  -2151    66
     -   -149   -500    233     43   -381    399    106   -626    210   -466   -720    275    394     45     96    359    117   -369   -294   -249 
     -     -3  -9404 -10446   -894  -1115   -701  -1378      *      * 
    62  -3727  -5484    241  -1887  -5964   3130   2225  -5934  -3469  -5800  -5178   1487  -4206  -2796  -4399   -367  -3858  -5323  -5993  -4932    67
     -   -149   -500    233     43   -381    399    106   -626    210   -466   -720    275    394     45     96    359    117   -369   -294   -249 
     -     -3  -9404 -10446   -894  -1115   -701  -1378      *      * 
    63   -842  -5706   1979   3155  -6005  -3631  -3084  -5976  -3460  -5826  -5220  -2243  -4212  -2771  -4422    965  -3909  -5393  -6027  -4934    68
     -   -149   -500    233     43   -381    399    106   -626    210   -466   -720    275    394     45     96    359    117   -369   -294   -249 
     -     -3  -9404 -10446   -894  -1115   -701  -1378      *      * 
    64  -1769  -3202    532   2610  -3505  -2736  -1406  -3244    921   -316  -2297  -1378  -2835   -953  -1503   -214    956   -401  -3396  -2722    69
     -   -149   -500    233     43   -381    399    106   -626    210   -466   -720    275    394     45     96    359    117   -369   -294   -249 
     -     -3  -9404 -10446   -894  -1115   -701  -1378      *      * 
    65  -4027  -3505  -6639  -6238    -18  -6438  -5908   2816  -6141   1319  -1905  -6103  -5985  -5626  -6055  -5791  -3984   2190  -4897  -4756    70
     -   -149   -500    233     43   -381    399    106   -626    210   -466   -720    275    394     45     96    359    117   -369   -294   -249 
     -    -60  -9404  -4665   -894  -1115   -701  -1378      *      * 
    66  -2686  -2473  -4658   2824  -2608  -4377  -3380   1114  -3902    307  -1680  -3885  -4386  -3640  -3895   -453  -2645   1564  -3343  -2975    71
     -   -149   -500    233     43   -381    399    106   -626    210   -466   -720    275    394     45     96    359    117   -369   -294   -249 
     -     -3  -9347 -10389   -894  -1115  -1284   -763      *      * 
    67  -3360  -2972  -5870  -5370  -2899   -466  -4529   3035  -5119    951   2046  -5026  -5209  -4735  -4998  -4571  -3317   1338  -4092  -3807    72
     -   -149   -500    233     43   -381    399    106   -626    210   -466   -720    275    394     45     96    359    117   -369   -294   -249 
     -     -3  -9347 -10389   -894  -1115  -1284   -763      *      * 
    68  -2052  -3565   1967   2101  -3874  -2876   1166  -3638    276  -3575  -2667    -71  -3042    489  -1820  -1907   1798  -3182  -3744  -3032    73
     -   -149   -500    233     43   -381    399    106   -626    210   -466   -720    275    394     45     96    359    117   -369   -294   -249 
     -     -3  -9347 -10389   -894  -1115  -1284   -763      *      * 
    69   2815   1520  -5746  -6079  -5690   1617  -5034  -5510  -5707  -5774  -4800  -4102  -4077  -5135  -5309   1325  -2847  -4188  -5914  -5900    74
     -   -149   -500    233     43   -381    399    106   -626    210   -466   -720    275    394     45     96    359    117   -369   -294   -249 
     -     -3  -9347 -10389   -894  -1115  -1284   -763      *      * 
    70  -2127  -3503  -2037  -1430  -3887  -3057   2204  -3581   1367  -3485  -2598   1521  -3129   1292   2222  -2008    964   -372  -3597  -3014    75
     -   -149   -500    233     43   -381    399    106   -626    210   -466   -720    275    394     45     96    359    117   -369   -294   -249 
     -     -3  -9347 -10389   -894  -1115  -1284   -763      *      * 
    71   -506   2507  -5306  -4768  -2770  -4680  -3766    778  -4459    740  -1817  -4335  -4656  -4154  -4338  -3831    676   2824  -3565  -3190    76
     -   -149   -500    233     43   -381    399    106   -626    210   -466   -720    275    394     45     96    359    117   -369   -294   -249 
     -     -3  -9347 -10389   -894  -1115  -1284   -763      *      * 
    72   -272  -2101    808    -46  -2112  -3126  -1896    314  -1962   1736  -1285    348  -3200  -1820  -2243   -401  -1774   1481  -2512  -2096    77
     -   -149   -500    233     43   -381    399    106   -626    210   -466   -720    275    394     45     96    359    117   -369   -294   -249 
     -     -3  -9347 -10389   -894  -1115  -1284   -763      *      * 
    73  -3836  -4652  -4133   -189  -5467   1188   1222  -4814   2545  -4473  -3779  -3043  -4357  -1943   2710  -3697  -3548  -4557  -4330  -4183    78
     -   -149   -500    233     43   -381    399    106   -626    210   -466   -720    275    394     45     96    359    117   -369   -294   -249 
     -     -3  -9347 -10389   -894  -1115  -1284   -763      *      * 
    74    825  -2522  -1999     99  -2624  -2872  -1574   -207   -117    153   1043  -1676  -2955   1977    107   -108     53   1025  -2855  -2339    79
     -   -149   -500    233     43   -381    399    106   -626    210   -466   -720    275    394     45     96    359    117   -369   -294   -249 
     -     -3  -9347 -10389   -894  -1115  -1284   -763      *      * 
    75  -3374  -4302  -3322  -2749  -5226   3186  -2427  -4712   1017  -4468  -3730    443  -4144  -2012    504  -3289     58  -4338  -4402  -4137    80
     -   -149   -500    233     43   -381    399    106   -626    210   -466   -720    275    394     45     96    359    117   -369   -294   -249 
     -     -3  -9347 -10389   -894  -1115  -1284   -763      *      * 
    76  -3287  -4355  -3190   -207  -5006   1575  -2209  -4508   2716  -4258  -3497  -2618  -4007  -1779   2154   -367  -3105  -4177  -4203  -3892    81
     -   -149   -500    233     43   -381    399    106   -626    210   -466   -720    275    394     45     96    359    117   -369   -294   -249 
     -     -3  -9347 -10389   -894  -1115  -1284   -763      *      * 
    77   -333  -3119  -1641  -1106  -3484    564  -1428  -3217   1301  -3196  -2288   1592  -2834   -980  -1519    706   2170  -2784  -3389    390    82
     -   -149   -500    233     43   -381    399    106   -626    210   -466   -720    275    394     45     96    359    117   -369   -294   -249 
     -     -3  -9347 -10389   -894  -1115  -1284   -763      *      * 
    78  -2716  -2477  -5079  -4458  -2067  -4348  -3225    271  -4082   2353   2621  -3999  -4296  -3619  -3861  -3457   -161   1138  -2925    786    83
     -   -149   -500    233     43   -381    399    106   -626    210   -466   -720    275    394     45     96    359    117   -369   -294   -249 
     -     -3  -9347 -10389   -894  -1115  -1284   -763      *      * 
    79   2500   1724  -3502  -3040  -3764    892  -2969  -3396    956  -3637  -2857  -2880  -3627  -2755  -3190   -184    886   -533  -4037  -3626    84
     -   -149   -500    233     43   -381    399    106   -626    210   -466   -720    275    394     45     96    359    117   -369   -294   -249 
     -     -3  -9347 -10389   -894  -1115  -1284   -763      *      * 
    80    483   1399  -4258  -3640   3039   -353  -2379  -1306  -3245  -1663  -1017  -3118  -3523  -2873  -3058   -222  -1885   1508  -2260   1514    85
     -   -149   -500    233     43   -381    399    106   -626    210   -466   -720    275    394     45     96    359    117   -369   -294   -249 
     -     -3  -9347 -10389   -894  -1115  -1284   -763      *      * 
    81    864  -2651  -5462  -4951  -2924  -4854  -4031    435  -4666    155  -1925  -4533  -4828  -4373  -4565  -4027   2712   2020  -3808  -3433    86
     -   -149   -500    233     43   -381    399    106   -626    210   -466   -720    275    394     45     96    359    117   -369   -294   -249 
     -     -3  -9347 -10389   -894  -1115  -1284   -763      *      * 
    82  -1718  -3075   1313     76  -3350  -2703  -1373   -179   1084  -3072  -2179  -1358  -2799   -930  -1476   1371   1850    552  -3289  -2634    87
     -   -149   -500    233     43   -381    399    106   -626    210   -466   -720    275    394     45     96    359    117   -369   -294   -249 
     -     -3  -9347 -10389   -894  -1115  -1284   -763      *      * 
    83   -161   3421  -6236  -5922  -3833  -5742  -5836    696  -5837  -2682  -2565  -5585  -5691  -5744  -5939  -5086  -3544   3248  -5396  -4894    88
     -   -149   -500    233     43   -381    399    106   -626    210   -466   -720    275    394     45     96    359    117   -369   -294   -249 
     -     -3  -9347 -10389   -894  -1115  -1284   -763      *      * 
    84  -2572  -3708   1604   2916  -3971  -3253  -2230   -253  -2066  -3652  -2930  -1940  -3529  -1860  -2621  -2492   1375   -144  -4120  -3451    89
     -   -149   -500    233     43   -381    399    106   -626    210   -466   -720    275    394     45     96    359    117   -369   -294   -249 
     -     -3  -9347 -10389   -894  -1115   -428  -1961      *      * 
    85  -4398  -3860  -6897  -6398   2941  -6637  -5621   1604  -6227   1803  -1463  -6318  -5982  -5333  -5911  -5965  -4307   1301  -4416  -4447    90
     -   -149   -500    233     43   -381    399    106   -626    210   -466   -720    275    394     45     96    359    117   -369   -294   -249 
     -    -79  -9404  -4271   -894  -1115   -701  -1378      *      * 
    86  -2777  -3971  -2762     79  -4475   -736  -1949  -4065   1012  -3898  -3082  -2246  -3641  -1511   3441  -2657    187  -3705  -3921    948    91
     -   -149   -500    233     43   -381    399    106   -626    210   -466   -720    275    394     45     96    359    117   -369   -294   -249 
     -     -3  -9328 -10371   -894  -1115   -381  -2107      *      * 
    87  -2516  -3439  -2709  -2017  -3710  -3477   1909   -195   1734   -123    649   1754  -3523  -1534   2492  -2491  -2404  -3041  -3573  -3131    92
     -   -149   -500    233     43   -381    399    106   -626    210   -466   -720    275    394     45     96    359    117   -369   -294   -249 
     -     -3  -9404 -10446   -894  -1115   -701  -1378      *      * 
    88   -306  -3949  -2184    687  -4390  -3381  -1967  -4063   3407  -3936  -3086  -2028  -3512    528  -1517  -2468    -86  -3652  -4016  -3466    93
     -   -149   -500    233     43   -381    399    106   -626    210   -466   -720    275    394     45     96    359    117   -369   -294   -249 
     -     -3  -9404 -10446   -894  -1115   -701  -1378      *      * 
    89    593  -3203   1278    158  -3523   -573  -1364  -3273   1565  -3219    994  -1341  -2799   -905   -250   1164   1075  -2824  -3387  -2704    94
     -   -149   -500    233     43   -381    399    106   -626    210   -466   -720    275    394     45     96    359    117   -369   -294   -249 
     -    -79  -9404  -4271   -894  -1115   -701  -1378      *      * 
    90   -322  -3254   2594  -3323  -5439   -564  -3835  -5259  -4010  -5392  -4494  -3158  -3970  -3600  -4364   1626   2442  -4203  -5561  -5139    95
     -   -149   -500    233     43   -381    399    106   -626    210   -466   -720    275    394     45     96    359    117   -369   -294   -249 
     -     -3  -9328 -10371   -894  -1115   -381  -2107      *      * 
    91  -2758  -4261    151  -1589  -4648   2893  -2315  -4436   -308  -4382   1032   2066  -3606  -1916  -2724   -213  -2764  -3961  -4570  -3802    96
     -   -149   -500    233     43   -381    399    106   -626    210   -466   -720    275    394     45     96    359    117   -369   -294   -249 
     -     -3  -9404 -10446   -894  -1115   -701  -1378      *      * 
    92   -704  -3186  -1694   2296  -3491  -2799  -1471  -3206   2320  -1017  -2307  -1461  -2901  -1027  -1523    866  -1769   -923  -3404  -2755    97
     -   -149   -500    233     43   -381    399    106   -626    210   -466   -720    275    394     45     96    359    117   -369   -294   -249 
     -     -3  -9404 -10446   -894  -1115   -701  -1378      *      * 
    93  -4462  -3936  -6915  -6369     72  -6597  -5478   2139  -6160   1992   2316  -6288  -5921  -5199  -5789  -5896  -4353   1602  -4282  -4381    98
     -   -149   -500    233     43   -381    399    106   -626    210   -466   -720    275    394     45     96    359    117   -369   -294   -249 
     -     -3  -9404 -10446   -894  -1115   -701  -1378      *      * 
    94  -2179   2231  -4545  -3926    384  -3778  -2682   3031  -3537   -497  -1196  -3425  -3816  -3171  -3350    254    -18    831  -2537  -2191    99
     -   -149   -500    233     43   -381    399    106   -626    210   -466   -720    275    394     45     96    359    117   -369   -294   -249 
     -     -3  -9404 -10446   -894  -1115   -701  -1378      *      * 
    95   3315  -2972  -5086  -5050  -3266  -3510  -3845  -3818  -4756  -1127  -3425  -3939  -4175  -4381  -4587   -170  -2895  -3382  -3837   1503   100
     -   -149   -500    233     43   -381    399    106   -626    210   -466   -720    275    394     45     96    359    117   -369   -294   -249 
     -     -3  -9404 -10446   -894  -1115   -701  -1378      *      * 
    96  -1752  -3194  -1612    200  -3506  -2728    982    530   1856   -905  -2287  -1368  -2820   1797    170   -449   1681  -2812  -3381  -2709   101
     -   -149   -500    233     43   -381    399    106   -626    210   -466   -720    275    394     45     96    359    117   -369   -294   -249 
     -     -3  -9404 -10446   -894  -1115   -701  -1378      *      * 
    97   1084  -3051  -5544  -5897  -5773   3295  -5060  -5603  -5719  -5861  -4886  -4126  -4141  -5144  -5359    934  -2920  -4270  -5990  -5966   102
     -   -149   -500    233     43   -381    399    106   -626    210   -466   -720    275    394     45     96    359    117   -369   -294   -249 
     -     -3  -9404 -10446   -894  -1115   -701  -1378      *      * 
    98  -2208  -3515  -2155  -1547  -3899   -594  -1692  -3578    281  -3510  -2639  -1803  -3219    656   3306    418   -167   -118  -3642  -3077   103
     -   -149   -500    233     43   -381    399    106   -626    210   -466   -720    275    394     45     96    359    117   -369   -294   -249 
     -     -3  -9404 -10446   -894  -1115   -701  -1378      *      * 
    99    300  -1997  -3897  -3289  -1896  -3562   4282    899  -2918   -268    871  -3020  -3608   1659  -2897  -2629  -2020  -1372  -2432  -2083   104
     -   -149   -500    233     43   -381    399    106   -626    210   -466   -720    275    394     45     96    359    117   -369   -294   -249 
     -     -3  -9404 -10446   -894  -1115   -701  -1378      *      * 
   100  -1954  -1810  -4111  -3488  -1769  -3480  -2345    283   -622   -469  -1012  -3064  -3533  -2781  -2982   -329   3036      9   3398  -1923   105
     -   -149   -500    233     43   -381    399    106   -626    210   -466   -720    275    394     45     96    359    117   -369   -294   -249 
     -     -3  -9404 -10446   -894  -1115   -701  -1378      *      * 
   101  -2806  -2592  -5002  -4393    476  -4362  -3027   -133   2918   -204   3299  -3934  -4317  -3550  -3781  -3463  -2735  -1836  -2699    823   106
     -      *      *      *      *      *      *      *      *      *      *      *      *      *      *      *      *      *      *      *      * 
     -      *      *      *      *      *      *      *      *      0 
//
HMMER2.0  [2.3.1]
NAME  12
LENG  97
ALPH  Amino
RF    no
CS    no
MAP   yes
COM   hmmbuild -F 12.hmm 12.SEED
NSEQ  21
DATE  Fri Jun 25 16:05:54 2004
CKSUM 7164
XT      -8455     -4  -1000  -1000  -8455     -4  -8455     -4 
NULT      -4  -8455
NULE     595  -1558     85    338   -294    453  -1158    197    249    902  -1085   -142    -21   -313     45    531    201    384  -1998   -644 
HMM        A      C      D      E      F      G      H      I      K      L      M      N      P      Q      R      S      T      V      W      Y    
         m->m   m->i   m->d   i->m   i->i   d->m   d->d   b->m   m->e
          -93      *  -4000
     1  -4520  -3899  -5887  -5880   3409  -5580  -2369    931  -5486  -2879  -2842  -4524  -5452  -4522  -5032  -4786  -4430     10  -1646   3438     1
     -   -149   -500    233     43   -381    399    106   -626    210   -466   -720    275    394     45     96    359    117   -369   -294   -249 
     -     -4  -9060 -10102   -894  -1115   -701  -1378    -93      * 
     2  -1477  -2932  -1331   1282  -3246  -2454  -1113  -2992    612   -619  -2024    395  -2547   1814    398    -60   1354   -265  -3120    771     2
     -   -149   -500    233     43   -381    399    106   -626    210   -466   -720    275    394     45     96    359    117   -369   -294   -249 
     -     -4  -9060 -10102   -894  -1115   -701  -1378      *      * 
     3  -1764  -1587  -4090  -3465   2587   1347  -2179    427  -3069  -1417   -793  -2957  -3367  -2696  -2879  -2406     51   1966  -2033    683     3
     -   -149   -500    233     43   -381    399    106   -626    210   -466   -720    275    394     45     96    359    117   -369   -294   -249 
     -     -4  -9060 -10102   -894  -1115   -701  -1378      *      * 
     4  -1479  -2933    163   1244  -3246  -2455  -1115  -2991   1614   -809  -2024  -1094  -2548   -657    228    703   1500    350  -3121  -2443     4
     -   -149   -500    233     43   -381    399    106   -626    210   -466   -720    275    394     45     96    359    117   -369   -294   -249 
     -     -4  -9060 -10102   -894  -1115   -701  -1378      *      * 
     5  -3439  -2926  -6137  -5841  -3644  -5975  -6133   2197  -5826  -2382  -2324  -5661  -5723  -5810  -6019  -5377  -3436   3394  -5462  -4914     5
     -   -149   -500    233     43   -381    399    106   -626    210   -466   -720    275    394     45     96    359    117   -369   -294   -249 
     -     -4  -9060 -10102   -894  -1115   -701  -1378      *      * 
     6    -46  -2374  -1805   1930  -2539  -2657  -1410   -124  -1152  -2349  -1574  -1488    371  -1080  -1587   1032   1761     64  -2749  -2225     6
     -   -149   -500    233     43   -381    399    106   -626    210   -466   -720    275    394     45     96    359    117   -369   -294   -249 
     -     -4  -9060 -10102   -894  -1115   -701  -1378      *      * 
     7  -2692  -3259  -4784  -5140  -5668  -3469  -4844  -5722  -5364  -5887  -5021  -4097   4142  -4932  -5166    229  -3159  -4481  -5651  -5688     7
     -   -149   -500    233     43   -381    399    106   -626    210   -466   -720    275    394     45     96    359    117   -369   -294   -249 
     -     -4  -9060 -10102   -894  -1115   -701  -1378      *      * 
     8    483  -2290  -1838   1005   1346  -2694  -1410  -1988  -1186     97  -1447  -1519  -2782   2759  -1603  -1649    985  -1786  -2633  -2127     8
     -   -149   -500    233     43   -381    399    106   -626    210   -466   -720    275    394     45     96    359    117   -369   -294   -249 
     -     -4  -9060 -10102   -894  -1115   -701  -1378      *      * 
     9  -4615  -4003  -7012  -6446  -2151  -6805  -5486    281  -6231    202   5053  -6544  -5833  -5005  -5720  -6203  -4465  -2178  -3986  -4179     9
     -   -149   -500    233     43   -381    399    106   -626    210   -466   -720    275    394     45     96    359    117   -369   -294   -249 
     -     -4  -9060 -10102   -894  -1115   -701  -1378      *      * 
    10  -3307  -2861  -5891  -5464  -2979  -5522  -4937   2640  -5293   1104  -1791  -5189  -5304  -4982  -5254  -4789   2384    668  -4392  -4079    10
     -   -149   -500    233     43   -381    399    106   -626    210   -466   -720    275    394     45     96    359    117   -369   -294   -249 
     -     -4  -9060 -10102   -894  -1115   -701  -1378      *      * 
    11  -3653  -5769   2156   1171  -5862  -3349  -2820  -5880  -3285  -5698  -5166   3646  -3952  -2518  -4342  -3241  -3762  -5306  -5901  -4730    11
     -   -149   -500    233     43   -381    399    106   -626    210   -466   -720    275    394     45     96    359    117   -369   -294   -249 
     -     -4  -9060 -10102   -894  -1115   -701  -1378      *      * 
    12  -2161  -3503  -1839  -1384  -3929  -2989   2659  -3619    441  -3516  -2654  -1648   1244   2370  -1221   2081  -2084  -3204  -3616  -3046    12
     -   -149   -500    233     43   -381    399    106   -626    210   -466   -720    275    394     45     96    359    117   -369   -294   -249 
     -     -4  -9060 -10102   -894  -1115   -701  -1378      *      * 
    13    435  -1499  -4006  -3371    855  -3219  -2090   1180  -2969   1468   -701    233  -3268  -2594  -2773  -2303    146   1079  -1958   1552    13
     -   -149   -500    233     43   -381    399    106   -626    210   -466   -720    275    394     45     96    359    117   -369   -294   -249 
     -     -4  -9060 -10102   -894  -1115   -701  -1378      *      * 
    14  -6018  -5443  -6439  -6821  -7095   3855  -6215  -7993  -7067  -7506  -7296  -6572  -5977  -6878  -6576  -6362  -6363  -7331  -5949  -7086    14
     -   -149   -500    233     43   -381    399    106   -626    210   -466   -720    275    394     45     96    359    117   -369   -294   -249 
     -     -4  -9060 -10102   -894  -1115   -701  -1378      *      * 
    15  -1964  -2208  -3902  -3511  -2740  -3128  -2904    388  -3289  -2565  -1924   1056  -3555  -3041  -3336   -154   3375    152  -3216  -2866    15
     -   -149   -500    233     43   -381    399    106   -626    210   -466   -720    275    394     45     96    359    117   -369   -294   -249 
     -     -4  -9060 -10102   -894  -1115   -701  -1378      *      * 
    16   -147  -2820  -5739  -5243  -2619  -5268  -4427   2102  -5003   2032   1166  -4924  -5060  -4576  -4870  -4480  -3179   1720  -3906  -3661    16
     -   -149   -500    233     43   -381    399    106   -626    210   -466   -720    275    394     45     96    359    117   -369   -294   -249 
     -     -4  -9060 -10102   -894  -1115   -701  -1378      *      * 
    17   1346  -2702  -5281  -5594  -5394  -2982  -4701  -5206  -5324  -5472  -4505  -3787  -3795  -4781  -4976   3287    191  -3903  -5617  -5584    17
     -   -149   -500    233     43   -381    399    106   -626    210   -466   -720    275    394     45     96    359    117   -369   -294   -249 
     -     -4  -9060 -10102   -894  -1115   -701  -1378      *      * 
    18  -1619  -2839  -1564  -1016    402  -2623   1933  -2769    904  -2798  -1957   2075  -2712    687  -1383    163  -1556  -2426   3039   2087    18
     -   -149   -500    233     43   -381    399    106   -626    210   -466   -720    275    394     45     96    359    117   -369   -294   -249 
     -     -4  -9060 -10102   -894  -1115   -701  -1378      *      * 
    19    677  -2785  -4188  -4497  -5395   3173  -4401  -5223  -4902  -5452  -4504   1584  -3793  -4366  -4818    270  -2610  -3952  -5596  -5456    19
     -   -149   -500    233     43   -381    399    106   -626    210   -466   -720    275    394     45     96    359    117   -369   -294   -249 
     -     -4  -9060 -10102   -894  -1115   -701  -1378      *      * 
    20    905  -2679  -5294  -5513  -4840  -3080  -4613  -3431  -5222  -4579  -3911  -3838  -3860  -4728  -4911    999  -2589   3350  -5290  -5140    20
     -   -149   -500    233     43   -381    399    106   -626    210   -466   -720    275    394     45     96    359    117   -369   -294   -249 
     -     -4  -9060 -10102   -894  -1115   -701  -1378      *      * 
    21  -4745  -4108  -7102  -6499   3212  -6914  -5437    183  -6299   2325   1368  -6636  -5843  -4965  -5724  -6303  -4565  -2473  -3911  -4114    21
     -   -149   -500    233     43   -381    399    106   -626    210   -466   -720    275    394     45     96    359    117   -369   -294   -249 
     -     -4  -9060 -10102   -894  -1115   -701  -1378      *      * 
    22   1255  -2046  -3063  -2539  -2325  -2953  -2200  -1880  -2355  -2201   1590   1420  -3221  -2182  -2569    630   2311    737  -2735  -2346    22
     -   -149   -500    233     43   -381    399    106   -626    210   -466   -720    275    394     45     96    359    117   -369   -294   -249 
     -     -4  -9060 -10102   -894  -1115   -701  -1378      *      * 
    23  -1595  -2967  -1388   2218  -3286   -411  -1256  -3014   -867  -3005   2787  -1211  -2665    730  -1369    991    856  -2599  -3210  -2547    23
     -   -149   -500    233     43   -381    399    106   -626    210   -466   -720    275    394     45     96    359    117   -369   -294   -249 
     -     -4  -9060 -10102   -894  -1115   -701  -1378      *      * 
    24  -4165  -3625  -6634  -6107   1899  -6354  -5250   2562  -5918   2105  -1065  -6041  -5658  -4955  -5555  -5674  -4061    209  -4018  -4089    24
     -   -149   -500    233     43   -381    399    106   -626    210   -466   -720    275    394     45     96    359    117   -369   -294   -249 
     -     -4  -9060 -10102   -894  -1115   -701  -1378      *      * 
    25  -3850  -3324  -6421  -5979  -2622  -6193  -5474   2816  -5850   1684   1712  -5868  -5661  -5172  -5666  -5534  -3789   1538  -4370  -4340    25
     -   -149   -500    233     43   -381    399    106   -626    210   -466   -720    275    394     45     96    359    117   -369   -294   -249 
     -     -4  -9060 -10102   -894  -1115   -701  -1378      *      * 
    26   -214   2570  -1511    805  -2905  -2536  -1228   -268   1315  -2663  -1816  -1244  -2634   -816  -1344   1250   1782  -2251  -2950  -2345    26
     -   -149   -500    233     43   -381    399    106   -626    210   -466   -720    275    394     45     96    359    117   -369   -294   -249 
     -     -4  -9060 -10102   -894  -1115   -701  -1378      *      * 
    27  -1781  -3289    195   2767  -3599  -2623   1297  -3362  -1018  -3300  -2390    586  -2781   1503  -1549     65    278  -2907  -3470  -2761    27
     -   -149   -500    233     43   -381    399    106   -626    210   -466   -720    275    394     45     96    359    117   -369   -294   -249 
     -     -4  -9060 -10102   -894  -1115   -701  -1378      *      * 
    28   1467  -1664  -4148  -3534  -1673  -3394  -2325   1458  -3154  -1502   2291  -3047  -3456  -2796  -2984   -405   1501   1542  -2207  -1860    28
     -   -149   -500    233     43   -381    399    106   -626    210   -466   -720    275    394     45     96    359    117   -369   -294   -249 
     -     -4  -9060 -10102   -894  -1115   -701  -1378      *      * 
    29    689   2510  -4132  -3581  -1896   1313  -2436    949  -3215  -1784  -1134  -3006  -3387  -2859  -3063   -359   1882   1025  -2392  -2053    29
     -   -149   -500    233     43   -381    399    106   -626    210   -466   -720    275    394     45     96    359    117   -369   -294   -249 
     -    -94  -9060  -4035   -894  -1115   -701  -1378      *      * 
    30  -1490  -2090  -1897  -1339  -2157  -2661  -1380   1478  -1210  -1993   1055   1198  -2741   2375    184    544    369    199  -2451  -1971    30
     -   -149   -500    233     43   -381    399    106   -626    210   -466   -720    275    394     45     96    359    117   -369   -294   -249 
     -     -4  -8970 -10012   -894  -1115   -394  -2064      *      * 
    31  -2897  -3138  -3570  -2942   1802  -3968   1242  -2826  -2079  -2886   1456  -2858  -3990   1493   3157  -3030  -2799  -2718  -1982    984    31
     -   -149   -500    233     43   -381    399    106   -626    210   -466   -720    275    394     45     96    359    117   -369   -294   -249 
     -     -4  -9060 -10102   -894  -1115   -701  -1378      *      * 
    32    658  -2144    137    707    222  -2728  -1449  -1801    199  -2045   1053  -1605  -2808  -1198  -1678  -1687   1040   1857  -2506    867    32
     -   -149   -500    233     43   -381    399    106   -626    210   -466   -720    275    394     45     96    359    117   -369   -294   -249 
     -     -4  -9060 -10102   -894  -1115   -701  -1378      *      * 
    33  -4736  -4100  -7102  -6495    830  -6913  -5475   1336  -6297   2647   2846  -6644  -5842  -4967  -5724  -6302  -4557  -2455  -3934  -4178    33
     -   -149   -500    233     43   -381    399    106   -626    210   -466   -720    275    394     45     96    359    117   -369   -294   -249 
     -     -4  -9060 -10102   -894  -1115   -701  -1378      *      * 
    34     22  -2029  -2166  -1602    405  -2803  -1538  -1647    293    264  -1202    509  -2879  -1351   2088  -1778   1764     68  -2411  -1962    34
     -   -149   -500    233     43   -381    399    106   -626    210   -466   -720    275    394     45     96    359    117   -369   -294   -249 
     -     -4  -9060 -10102   -894  -1115   -701  -1378      *      * 
    35   -104  -2939  -1486   -924  -3236  -2564  -1200  -2948   2231  -2933   1154  -1217  -2652   2426    332    574  -1518   -235  -3128  -2492    35
     -   -149   -500    233     43   -381    399    106   -626    210   -466   -720    275    394     45     96    359    117   -369   -294   -249 
     -     -4  -9060 -10102   -894  -1115   -701  -1378      *      * 
    36  -1603  -1860  -2481  -1912    343  -2904  -1667    345   1947  -1733   1253   1843  -2974   1468  -2009  -1902  -1543     29  -2265   1475    36
     -   -149   -500    233     43   -381    399    106   -626    210   -466   -720    275    394     45     96    359    117   -369   -294   -249 
     -     -4  -9060 -10102   -894  -1115   -701  -1378      *      * 
    37  -2465  -3703  -2457  -1753  -4204  -3305   2636  -3809   2825  -3635  -2806   1471  -3346    807    718   -159  -2331  -3433  -3659  -3217    37
     -   -149   -500    233     43   -381    399    106   -626    210   -466   -720    275    394     45     96    359    117   -369   -294   -249 
     -     -4  -9060 -10102   -894  -1115   -701  -1378      *      * 
    38  -2559  -3751  -2603  -1859  -4270   -253  -1712    100   2797  -3674  -2858    597  -3419   1420   1908  -2438  -2414  -3491  -3687  -3275    38
     -   -149   -500    233     43   -381    399    106   -626    210   -466   -720    275    394     45     96    359    117   -369   -294   -249 
     -     -4  -9060 -10102   -894  -1115   -701  -1378      *      * 
    39   -230  -2922  -1485   -929  -3242   1288  -1214  -2958    877  -2945  -2051  -1221  -2650   -769   2275    -22   1066  -2552  -3142    937    39
     -   -149   -500    233     43   -381    399    106   -626    210   -466   -720    275    394     45     96    359    117   -369   -294   -249 
     -     -4  -9060 -10102   -894  -1115   -701  -1378      *      * 
    40  -3600  -5675   2241    166  -5798  -3334  -2790  -5799  -3223  -5626  -5068   3650  -3927  -2484  -4248   -230  -3705  -5228  -5831  -4682    40
     -   -149   -500    233     43   -381    399    106   -626    210   -466   -720    275    394     45     96    359    117   -369   -294   -249 
     -     -4  -9060 -10102   -894  -1115   -701  -1378      *      * 
    41    -18  -2873  -5980  -5597  -3230  -5698  -5313   2625  -5482   1604  -1999  -5358  -5462  -5269  -5519  -5005  -3329   1969  -4749  -4366    41
     -   -149   -500    233     43   -381    399    106   -626    210   -466   -720    275    394     45     96    359    117   -369   -294   -249 
     -     -4  -9060 -10102   -894  -1115   -701  -1378      *      * 
    42   -142  -1617  -4158  -3530    729  -3379  -2265   2191  -3134   -124   2061  -3024  -3420  -2760  -2940    595  -1747   1786  -2122  -1780    42
     -   -149   -500    233     43   -381    399    106   -626    210   -466   -720    275    394     45     96    359    117   -369   -294   -249 
     -     -4  -9060 -10102   -894  -1115   -701  -1378      *      * 
    43  -3493  -2972  -6180  -5858  -3438  -6042  -6027   3414  -5830    -73  -2134  -5699  -5726  -5700  -5967  -5431  -3480   2030  -5244  -4818    43
     -   -149   -500    233     43   -381    399    106   -626    210   -466   -720    275    394     45     96    359    117   -369   -294   -249 
     -     -4  -9060 -10102   -894  -1115   -701  -1378      *      * 
    44  -3616  -5684   2066   3375  -5800  -3348  -2790  -5794     22  -5615  -5056  -1930  -3937  -2482  -4143  -3216  -3715  -5232  -5805  -4681    44
     -   -149   -500    233     43   -381    399    106   -626    210   -466   -720    275    394     45     96    359    117   -369   -294   -249 
     -     -4  -9060 -10102   -894  -1115   -701  -1378      *      * 
    45     42  -3305  -2104  -2165  -4812  -3022  -2772  -4611  -2621  -4634  -3775   3132  -3566   2727  -3069   1263  -2588  -3843  -4795  -4194    45
     -   -149   -500    233     43   -381    399    106   -626    210   -466   -720    275    394     45     96    359    117   -369   -294   -249 
     -     -4  -9060 -10102   -894  -1115   -701  -1378      *      * 
    46  -3948  -3471  -6383  -5822    920  -5973  -4851   2339  -5576   1224   3449  -5654  -5427  -4712  -5237  -5222  -3846   1015  -3829  -3867    46
     -   -149   -500    233     43   -381    399    106   -626    210   -466   -720    275    394     45     96    359    117   -369   -294   -249 
     -     -4  -9060 -10102   -894  -1115   -701  -1378      *      * 
    47  -1783  -2147  -2866  -2378  -2435  -2946  -2158  -2002  -2210   -434   1954   1849  -3213  -2075  -2463   1718   2357  -1817  -2826  -2420    47
     -   -149   -500    233     43   -381    399    106   -626    210   -466   -720    275    394     45     96    359    117   -369   -294   -249 
     -     -4  -9060 -10102   -894  -1115   -701  -1378      *      * 
    48  -3081  -2702  -5578  -5066  -2575  -5062  -4184   2310  -4803   1289   2355  -4715  -4902  -4403  -4669  -4252   1139   1607  -3750  -3475    48
     -   -149   -500    233     43   -381    399    106   -626    210   -466   -720    275    394     45     96    359    117   -369   -294   -249 
     -     -4  -9060 -10102   -894  -1115   -701  -1378      *      * 
    49  -4705  -4047  -5825  -5876    856  -5531   2542    -55  -5448  -3452  -3306  -4403  -5442  -4450  -4966  -4724  -4604   -232  -1466   4342    49
     -   -149   -500    233     43   -381    399    106   -626    210   -466   -720    275    394     45     96    359    117   -369   -294   -249 
     -     -4  -9060 -10102   -894  -1115   -701  -1378      *      * 
    50  -5648  -4612  -6112  -6440   4112  -5981  -2205  -4390  -5998  -3674   1521  -4617  -5828  -4736  -5371  -5230  -5503  -4619  -1451   2575    50
     -   -149   -500    233     43   -381    399    106   -626    210   -466   -720    275    394     45     96    359    117   -369   -294   -249 
     -     -4  -9060 -10102   -894  -1115   -701  -1378      *      * 
    51  -3064  -2743  -5464  -4875  -2098  -4836  -3751   1713  -4544   2408   2479  -4494  -4658  -3997  -4312   -500  -2994    315  -3260  -3077    51
     -   -149   -500    233     43   -381    399    106   -626    210   -466   -720    275    394     45     96    359    117   -369   -294   -249 
     -     -4  -9060 -10102   -894  -1115   -701  -1378      *      * 
    52  -3613  -4391  -4145  -2900  -5226    -58   1177  -4555   3273  -4206  -3516  -2836  -4122   2031    770  -3481  -3310  -4307  -4055  -3928    52
     -   -149   -500    233     43   -381    399    106   -626    210   -466   -720    275    394     45     96    359    117   -369   -294   -249 
     -     -4  -9060 -10102   -894  -1115   -701  -1378      *      * 
    53   1655  -2632  -4914  -4966  -4514  -3012  -4220  -4071  -4682   -513  -3660  -3645   3422  -4307  -4504  -2359    972  -3366  -4884  -4687    53
     -   -149   -500    233     43   -381    399    106   -626    210   -466   -720    275    394     45     96    359    117   -369   -294   -249 
     -     -4  -9060 -10102   -894  -1115   -701  -1378      *      * 
    54   -140  -2831  -5959  -5599  -3430  -5682  -5436   1365  -5503  -2287   1617  -5353  -5483  -5385  -5593  -5002  -3295   3353  -4950  -4480    54
     -   -149   -500    233     43   -381    399    106   -626    210   -466   -720    275    394     45     96    359    117   -369   -294   -249 
     -     -4  -9060 -10102   -894  -1115   -701  -1378      *      * 
    55    -56  -3716  -3161  -2660  -4920  -3573  -2368  -4469  -1270  -4298  -3546  -2663   1032   3999    788  -2885  -2916  -3992  -4269  -3995    55
     -   -149   -500    233     43   -381    399    106   -626    210   -466   -720    275    394     45     96    359    117   -369   -294   -249 
     -     -4  -9060 -10102   -894  -1115   -701  -1378      *      * 
    56  -3619  -3179  -6104  -5590  -2408  -5669  -4739   3374  -5348    103   2857  -5349  -5300  -4709  -5124  -4911    338  -1124  -3927  -3843    56
     -   -149   -500    233     43   -381    399    106   -626    210   -466   -720    275    394     45     96    359    117   -369   -294   -249 
     -     -4  -9060 -10102   -894  -1115   -701  -1378      *      * 
    57  -3797  -5777   3346   2665  -5960  -3472  -2965  -6018  -3441  -5824  -5311  -2079  -4074  -2672  -4483  -3391  -3910  -5445  -5920  -4861    57
     -   -149   -500    233     43   -381    399    106   -626    210   -466   -720    275    394     45     96    359    117   -369   -294   -249 
     -     -4  -9060 -10102   -894  -1115   -701  -1378      *      * 
    58   -211  -3805   2055    277  -4127  -2862  -1798  -3915  -1565  -3847  -2973   2004  -3136  -1380  -2146   2012    267  -3444  -4023  -3262    58
     -   -149   -500    233     43   -381    399    106   -626    210   -466   -720    275    394     45     96    359    117   -369   -294   -249 
     -     -4  -9060 -10102   -894  -1115   -701  -1378      *      * 
    59  -1635  -1749  -2817   1613  -1740  -3006   1081    992  -2020   -435   -940  -2211  -3071  -1850    -13  -2027   1455   1795  -2180  -1791    59
     -   -149   -500    233     43   -381    399    106   -626    210   -466   -720    275    394     45     96    359    117   -369   -294   -249 
     -     -4  -9060 -10102   -894  -1115   -701  -1378      *      * 
    60  -3885  -3341  -6485  -6075  -2707  -6317  -5727   3050  -5982   2092  -1451  -5999  -5756  -5321  -5830  -5699  -3831    477  -4525  -4493    60
     -   -149   -500    233     43   -381    399    106   -626    210   -466   -720    275    394     45     96    359    117   -369   -294   -249 
     -     -4  -9060 -10102   -894  -1115   -701  -1378      *      * 
    61  -1477  -2928    329   2064  -3240  -2454  -1114  -1013    871  -2940    995  -1093  -2547   -657    346    742   1234  -1014  -3117  -2440    61
     -   -149   -500    233     43   -381    399    106   -626    210   -466   -720    275    394     45     96    359    117   -369   -294   -249 
     -     -4  -9060 -10102   -894  -1115   -701  -1378      *      * 
    62   -152  -2892  -6087  -5783  -3642  -5843  -5978   3171  -5751  -2410  -2329  -5563  -5646  -5723  -5925  -5221  -3387   2508  -5392  -4850    62
     -   -149   -500    233     43   -381    399    106   -626    210   -466   -720    275    394     45     96    359    117   -369   -294   -249 
     -     -4  -9060 -10102   -894  -1115   -701  -1378      *      * 
    63  -1566  -2983  -1439   -879    542  -2537   2543  -3030   1396  -2986  -2078   1399  -2626    767   1507  -1453    117  -2604  -3156   1532    63
     -   -149   -500    233     43   -381    399    106   -626    210   -466   -720    275    394     45     96    359    117   -369   -294   -249 
     -     -4  -9060 -10102   -894  -1115   -701  -1378      *      * 
    64    802  -1658  -3882  -3296    460  -3190  -2193  -1204  -2949  -1567   -923  -2852   3226  -2616  -2837  -2298    327    379  -2139    712    64
     -   -149   -500    233     43   -381    399    106   -626    210   -466   -720    275    394     45     96    359    117   -369   -294   -249 
     -     -4  -9060 -10102   -894  -1115   -701  -1378      *      * 
    65  -1989  -3352  -1867    112  -3759   -412  -1434  -3446   2127  -3340  -2460  -1539  -2975   -984   2824     26     82  -3029  -3441  -2871    65
     -   -149   -500    233     43   -381    399    106   -626    210   -466   -720    275    394     45     96    359    117   -369   -294   -249 
     -     -4  -9060 -10102   -894  -1115   -701  -1378      *      * 
    66  -3454  -2937  -6143  -5824  -3514  -5995  -6006   3271  -5795  -2240   1165  -5653  -5706  -5710  -5950  -5378  -3443   2403  -5298  -4823    66
     -   -149   -500    233     43   -381    399    106   -626    210   -466   -720    275    394     45     96    359    117   -369   -294   -249 
     -     -4  -9060 -10102   -894  -1115   -701  -1378      *      * 
    67  -4465  -3866  -6901  -6401  -2279  -6705  -5591   3025  -6233   2355  -1049  -6463  -5844  -5111  -5795  -6145  -4347  -1802  -4117  -4270    67
     -   -149   -500    233     43   -381    399    106   -626    210   -466   -720    275    394     45     96    359    117   -369   -294   -249 
     -     -4  -9060 -10102   -894  -1115   -701  -1378      *      * 
    68  -2248  -3820   1560   2395  -4115    850   1342  -3903  -1544  -3833  -2959  -1477  -3127  -1360  -2126    756    744  -3437  -4008  -3246    68
     -   -146   -489    232     44   -372    397    105   -627    209   -467   -722    274    393     44     95    361    116   -370   -295   -250 
     -   -106  -3843 -10102  -2844   -216   -701  -1378      *      * 
    69   -241  -1563  -3848   1542  -1523  -3241   1225   1548  -2871    -72   2871  -2817  -3290  -2534  -2746  -2318  -1649   1293  -2032  -1685    77
     -   -149   -500    233     43   -381    399    106   -626    210   -466   -720    275    394     45     96    359    117   -369   -294   -249 
     -     -4  -9060 -10102   -894  -1115   -701  -1378      *      * 
    70  -2202  -3114  -2354  -2275  -4640   2983  -2712  -4405     90  -4442  -3565   1149  -3493  -2358  -2843    216   1156  -3655  -4611  -4066    78
     -   -149   -500    233     43   -381    399    106   -626    210   -466   -720    275    394     45     96    359    117   -369   -294   -249 
     -     -4  -9060 -10102   -894  -1115   -701  -1378      *      * 
    71  -4047  -4600  -4809  -3310  -5600  -4442  -2249  -4816    710  -4400  -3766    722  -4367  -1831   3899  -3910  -3665  -4617  -4189  -4165    79
     -   -149   -500    233     43   -381    399    106   -626    210   -466   -720    275    394     45     96    359    117   -369   -294   -249 
     -     -4  -9060 -10102   -894  -1115   -701  -1378      *      * 
    72    -16  -2639  -1846  -1264  -2806  -2759  -1388    128   1761   -740  -1778   1329  -2836  -1019   2186  -1710  -1636  -2179  -2902   1620    80
     -   -149   -500    233     43   -381    399    106   -626    210   -466   -720    275    394     45     96    359    117   -369   -294   -249 
     -     -4  -9060 -10102   -894  -1115   -701  -1378      *      * 
    73   -131  -2325  -1894    100   3040   -142   1085  -2031  -1295  -2246  -1500  -1595  -2852  -1206  -1708   1409  -1581  -1831  -2592    584    81
     -   -149   -500    233     43   -381    399    106   -626    210   -466   -720    275    394     45     96    359    117   -369   -294   -249 
     -     -4  -9060 -10102   -894  -1115   -701  -1378      *      * 
    74   2806  -2703  -4755  -4913  -4973   1722  -4365  -4848  -4843  -5103  -4205  -3632  -3771  -4400  -4689    911  -2549  -3763  -5252   1061    82
     -   -149   -500    233     43   -381    399    106   -626    210   -466   -720    275    394     45     96    359    117   -369   -294   -249 
     -     -4  -9060 -10102   -894  -1115   -701  -1378      *      * 
    75  -2008  -2725  -2327  -1717  -2915  -3057  -1667     44   3084  -2645   1381    563  -3142  -1338  -1331  -2073   1306  -2229  -3029  -2577    83
     -   -149   -500    233     43   -381    399    106   -626    210   -466   -720    275    394     45     96    359    117   -369   -294   -249 
     -     -4  -9060 -10102   -894  -1115   -701  -1378      *      * 
    76  -3742  -3223  -6338  -5920  -2758  -6117  -5517   2279  -5806   1641   1228  -5786  -5648  -5239  -5686  -5459  -3693   2404  -4493  -4396    84
     -   -149   -500    233     43   -381    399    106   -626    210   -466   -720    275    394     45     96    359    117   -369   -294   -249 
     -     -4  -9060 -10102   -894  -1115   -701  -1378      *      * 
    77  -3798  -5777   3422   2555  -5961  -3473  -2966  -6019  -3442  -5826  -5313  -2080  -4075  -2673  -4484  -3392  -3912  -5446  -5920  -4862    85
     -   -149   -500    233     43   -381    399    106   -626    210   -466   -720    275    394     45     96    359    117   -369   -294   -249 
     -     -4  -9060 -10102   -894  -1115   -701  -1378      *      * 
    78  -2303   1856  -4707  -4121    346  -4005  -2948   1764  -3764   -260  -1210  -3649  -4003  -3405  -3595  -3121  -2252   2872  -2751    822    86
     -   -149   -500    233     43   -381    399    106   -626    210   -466   -720    275    394     45     96    359    117   -369   -294   -249 
     -     -4  -9060 -10102   -894  -1115   -701  -1378      *      * 
    79  -2846  -4563   1380   3070  -4820    137  -2259  -4666  -2248  -4568  -3772    441  -3520  -1882  -2942      7    -49  -4170  -4751  -3876    87
     -   -149   -500    233     43   -381    399    106   -626    210   -466   -720    275    394     45     96    359    117   -369   -294   -249 
     -     -4  -9060 -10102   -894  -1115   -701  -1378      *      * 
    80  -3770  -3254  -6348  -5913  -2681  -6107  -5429   2432  -5783   1128   3178  -5778  -5625  -5170  -5631  -5438  -3715   1898  -4400  -4328    88
     -   -149   -500    233     43   -381    399    106   -626    210   -466   -720    275    394     45     96    359    117   -369   -294   -249 
     -     -4  -9060 -10102   -894  -1115   -701  -1378      *      * 
    81  -2963  -2695  -4873  -4441   1637  -4321   2784   1154   -110   -247  -1896  -3667  -4329  -3501  -3784  -3433  -2894  -2192  -1619   3588    89
     -   -149   -500    233     43   -381    399    106   -626    210   -466   -720    275    394     45     96    359    117   -369   -294   -249 
     -     -4  -9060 -10102   -894  -1115   -701  -1378      *      * 
    82  -1759  -2743    416  -1184  -2897  -2719   3708  -2553  -1235    719  -1908   1742  -2867  -1138  -1709    516  -1712   -319  -3051  -2472    90
     -   -149   -500    233     43   -381    399    106   -626    210   -466   -720    275    394     45     96    359    117   -369   -294   -249 
     -     -4  -9060 -10102   -894  -1115   -701  -1378      *      * 
    83  -1714  -3193   1621   2313  -3497    477  -1322   -308   -952  -3202  -2293    406  -2733   1343  -1476  -1581  -1661    -89  -3380  -2682    91
     -   -149   -500    233     43   -381    399    106   -626    210   -466   -720    275    394     45     96    359    117   -369   -294   -249 
     -     -4  -9060 -10102   -894  -1115   -701  -1378      *      * 
    84  -2291  -3871   1650  -1148  -4163   1825   1346  -3952   1241  -3877  -3007   2279  -3156  -1391  -2149   -293  -2265  -3485  -4050  -3285    92
     -   -149   -500    233     43   -381    399    106   -626    210   -466   -720    275    394     45     96    359    117   -369   -294   -249 
     -  -2403  -9060   -306   -894  -1115   -701  -1378      *      * 
    85   -878  -1472  -1226   -617  -1513  -1821   -370   -996   2242  -1024   3201   -714  -1918    -50    308   -964   -796   -911  -1685  -1283    93
     -   -149   -500    233     43   -381    399    106   -626    210   -466   -720    275    394     45     96    359    117   -369   -294   -249 
     -    -21  -6678  -7720   -894  -1115    -62  -4578      *      * 
    86  -1493  -2964   1034   1772  -3284  -2461   1092   -212    387  -2979  -2054   1339  -2557   2155  -1215  -1373  -1433   -205  -3148  -2465    94
     -   -149   -500    233     43   -381    399    106   -626    210   -466   -720    275    394     45     96    359    117   -369   -294   -249 
     -     -4  -9060 -10102   -894  -1115   -701  -1378      *      * 
    87  -1673  -1528  -3834     54    728  -3202  -2065   2409    624   -187   1236  -2786  -3253  -2505  -2713    -90  -1614   1298  -1987  -1640    95
     -   -149   -500    233     43   -381    399    106   -626    210   -466   -720    275    394     45     96    359    117   -369   -294   -249 
     -     -4  -9060 -10102   -894  -1115   -701  -1378      *      * 
    88  -3393  -2893  -6092  -5785  -3639  -5882  -5992   2718  -5754  -2404  -2325  -5580  -5663  -5731  -5931  -5262     17   2989  -5395  -4851    96
     -   -149   -500    233     43   -381    399    106   -626    210   -466   -720    275    394     45     96    359    117   -369   -294   -249 
     -     -4  -9060 -10102   -894  -1115   -701  -1378      *      * 
    89   2880  -2657  -4937  -4946  -4892   1521  -4292  -4632  -4698  -4899  -4018  -3623  -3742  -4306  -4567    766     28  -3644   1257  -4992    97
     -   -149   -500    233     43   -381    399    106   -626    210   -466   -720    275    394     45     96    359    117   -369   -294   -249 
     -     -4  -9060 -10102   -894  -1115   -701  -1378      *      * 
    90  -3299  -4151  -2728  -2623  -5404  -3721  -2554  -4967   3754  -4704  -4020    322  -4072  -2176  -1511   -334  -3326  -4484  -4589  -4322    98
     -   -149   -500    233     43   -381    399    106   -626    210   -466   -720    275    394     45     96    359    117   -369   -294   -249 
     -     -4  -9060 -10102   -894  -1115   -701  -1378      *      * 
    91   3260  -2685  -5302  -5570  -5254   -186  -4647  -5007  -5271  -5306  -4373  -3779  -3788  -4737  -4935    608  -2556    126  -5502  -5441    99
     -   -149   -500    233     43   -381    399    106   -626    210   -466   -720    275    394     45     96    359    117   -369   -294   -249 
     -    -49  -9060  -4989   -894  -1115   -701  -1378      *      * 
    92  -3063  -2732  -5467  -4886  -2107  -4863  -3792   2108  -4564   2290   2230    317  -4675  -4022  -4339  -4017  -2994    195  -3290  -3107   100
     -   -149   -500    233     43   -381    399    106   -626    210   -466   -720    275    394     45     96    359    117   -369   -294   -249 
     -     -4  -9015 -10057   -894  -1115   -502  -1768      *      * 
    93  -3644  -3182  -6154  -5655    409  -5767  -4868   2206  -5443    923   1717  -5435  -5369  -4808  -5233  -5022  -3578   2611  -4023  -3936   101
     -   -149   -500    233     43   -381    399    106   -626    210   -466   -720    275    394     45     96    359    117   -369   -294   -249 
     -     -4  -9060 -10102   -894  -1115   -701  -1378      *      * 
    94    602  -1590  -3563  -2962  -1570  -3150  -2030    946  -2653  -1456   2764    422  -3221  -2362  -2617    820   1945    334  -2058  -1703   102
     -   -149   -500    233     43   -381    399    106   -626    210   -466   -720    275    394     45     96    359    117   -369   -294   -249 
     -     -4  -9060 -10102   -894  -1115   -701  -1378      *      * 
    95   1409   3492  -4311  -3703  -1786  -3540  -2485    620  -3322  -1570   -989  -3203  -3591  -2962  -3143  -2643    -33   2288  -2347     39   103
     -   -149   -500    233     43   -381    399    106   -626    210   -466   -720    275    394     45     96    359    117   -369   -294   -249 
     -     -4  -9060 -10102   -894  -1115   -701  -1378      *      * 
    96  -3877  -4520  -4595  -3155  -5456  -1125  -2185  -4707   2595  -4316  -3660  -3013  -4272   3502    951  -3741  -3522  -4490  -4130  -4070   104
     -   -149   -500    233     43   -381    399    106   -626    210   -466   -720    275    394     45     96    359    117   -369   -294   -249 
     -     -4  -9060 -10102   -894  -1115   -701  -1378      *      * 
    97    -41  -1886  -4465  -3850  -1783  -3717  -2621   1888  -3468   1958   2655  -3364  -3729  -3080  -3277  -1028  -2042    436  -2435  -2111   105
     -      *      *      *      *      *      *      *      *      *      *      *      *      *      *      *      *      *      *      *      * 
     -      *      *      *      *      *      *      *      *      0 
//
HMMER2.0  [2.3.1]
NAME  13
LENG  126
ALPH  Amino
RF    no
CS    no
MAP   yes
COM   hmmbuild -F 13.hmm 13.SEED
NSEQ  18
DATE  Fri Jun 25 16:05:54 2004
CKSUM 357
XT      -8455     -4  -1000  -1000  -8455     -4  -8455     -4 
NULT      -4  -8455
NULE     595  -1558     85    338   -294    453  -1158    197    249    902  -1085   -142    -21   -313     45    531    201    384  -1998   -644 
HMM        A      C      D      E      F      G      H      I      K      L      M      N      P      Q      R      S      T      V      W      Y    
         m->m   m->i   m->d   i->m   i->i   d->m   d->d   b->m   m->e
         -116      *  -3695
     1  -4397  -3777  -6643  -6111   2013  -6409  -4545  -1361  -5873    766   4709  -6001  -5488  -4609  -5325  -5764  -4230  -2209  -3284  -3016     1
     -   -149   -500    233     43   -381    399    106   -626    210   -466   -720    275    394     45     96    359    117   -369   -294   -249 
     -     -5  -8728  -9770   -894  -1115   -701  -1378   -116      * 
     2  -4627  -3887  -5585  -5708   3188  -5332  -1860  -3674  -5278    753  -3179  -4138  -5231  -4210  -4759    248  -4516  -3749   2370   3141     2
     -   -149   -500    233     43   -381    399    106   -626    210   -466   -720    275    394     45     96    359    117   -369   -294   -249 
     -     -5  -8728  -9770   -894  -1115   -701  -1378      *      * 
     3   1402  -3315    342   1550  -3628  -2559  -1369  -3396   2513  -3332  -2435  -1186  -2756   -933  -1578    -98  -1754  -2938  -3502  -2781     3
     -   -149   -500    233     43   -381    399    106   -626    210   -466   -720    275    394     45     96    359    117   -369   -294   -249 
     -     -5  -8851  -9893   -894  -1115   -701  -1378      *      * 
     4    504  -2817  -1202   1108  -3137   -452   -985  -2882   1310  -2830  -1909   2320  -2423   -528    833  -1241  -1297    172  -3000  -2324     4
     -   -149   -500    233     43   -381    399    106   -626    210   -466   -720    275    394     45     96    359    117   -369   -294   -249 
     -     -5  -8851  -9893   -894  -1115   -701  -1378      *      * 
     5  -3304  -5078   3803  -1400  -5590  -3131  -2670  -5606  -3120  -5458  -4888   1081  -3742  -2373  -4125    239  -3457  -4964  -5643  -4536     5
     -   -149   -500    233     43   -381    399    106   -626    210   -466   -720    275    394     45     96    359    117   -369   -294   -249 
     -  -2732  -8851   -239   -894  -1115   -701  -1378      *      * 
     6  -1331  -1738  -1594  -1054  -2220  -1749   -564  -2113    463  -2017  -1480  -1037  -1992   -274   3530  -1375  -1294  -1883  -1860  -1668     6
     -   -149   -500    233     43   -381    399    106   -626    210   -466   -720    275    394     45     96    359    117   -369   -294   -249 
     -    -31  -6149  -7191   -894  -1115  -3775   -109      *      * 
     7  -1271  -2194   3531    133  -2653  -1263   -789  -2696   -995  -2742  -2204   -209  -1771   -554  -1594  -1105  -1385  -2310  -2515  -2059     7
     -   -149   -500    233     43   -381    399    106   -626    210   -466   -720    275    394     45     96    359    117   -369   -294   -249 
     -    -31  -6149  -7191   -894  -1115  -3775   -109      *      * 
     8   -137   -638  -1299  -1255  -1697   -949  -1171  -1004  -1095  -1491  -1002   -959  -1543  -1078  -1217   -372   3183   -685  -2012  -1668     8
     -   -149   -500    233     43   -381    399    106   -626    210   -466   -720    275    394     45     96    359    117   -369   -294   -249 
     -    -31  -6149  -7191   -894  -1115    -67  -4452      *      * 
     9   1388  -2804    245    344  -3124  -2305   -963  -2875   1345   -606  -1893    902   1002    615    635  -1212  -1271  -2426  -2987  -2305     9
     -   -149   -500    233     43   -381    399    106   -626    210   -466   -720    275    394     45     96    359    117   -369   -294   -249 
     -     -5  -8851  -9893   -894  -1115   -701  -1378      *      * 
    10   1934   2575  -4195  -3589   2741  -3383  -2339   -801  -3202     94   -767  -3072  -3444  -2817  -3010  -2493  -1784    649  -2172  -1823    10
     -   -149   -500    233     43   -381    399    106   -626    210   -466   -720    275    394     45     96    359    117   -369   -294   -249 
     -     -5  -8851  -9893   -894  -1115   -701  -1378      *      * 
    11   1354  -1532  -3048  -2470    816  -2910   1718  -1088  -2221    755   -761  -2304  -3006  -1991  -2305   1942      0   -986  -1995  -1618    11
     -   -149   -500    233     43   -381    399    106   -626    210   -466   -720    275    394     45     96    359    117   -369   -294   -249 
     -     -5  -8851  -9893   -894  -1115   -701  -1378      *      * 
    12   -410  -2938  -1373   1157  -3285  -2459   1607  -3013   2004  -2940    611  -1096  -2544   2013   1456  -1383  -1432  -2576  -3084  -2443    12
     -   -149   -500    233     43   -381    399    106   -626    210   -466   -720    275    394     45     96    359    117   -369   -294   -249 
     -     -5  -8851  -9893   -894  -1115   -701  -1378      *      * 
    13    842  -1487  -2960  -2371    889   1308   1632  -1009  -2126    771   1524    446  -2965  -1900   -132  -1945  -1417   -912   1817  -1552    13
     -   -149   -500    233     43   -381    399    106   -626    210   -466   -720    275    394     45     96    359    117   -369   -294   -249 
     -     -5  -8851  -9893   -894  -1115   -701  -1378      *      * 
    14    557  -1417  -3716  -3099  -1363  -3080  -1961    789  -2736   2333   1154    592  -3137  -2393  -2603   -582  -1502   -802  -1881  -1538    14
     -   -149   -500    233     43   -381    399    106   -626    210   -466   -720    275    394     45     96    359    117   -369   -294   -249 
     -     -5  -8851  -9893   -894  -1115   -701  -1378      *      * 
    15  -3279  -4818    849  -1547  -5628   3435  -2800  -5656  -3259  -5525  -4944    970  -3804  -2513  -4226  -3007  -3468  -4957  -5650  -4640    15
     -   -149   -500    233     43   -381    399    106   -626    210   -466   -720    275    394     45     96    359    117   -369   -294   -249 
     -     -5  -8851  -9893   -894  -1115   -701  -1378      *      * 
    16     -2  -2595  -5667  -5273  -3097  -5330  -4905   2858  -5134  -2021   3027  -4995  -5156  -4961  -5171  -4613  -3031   2003  -4478  -4046    16
     -   -149   -500    233     43   -381    399    106   -626    210   -466   -720    275    394     45     96    359    117   -369   -294   -249 
     -     -5  -8851  -9893   -894  -1115   -701  -1378      *      * 
    17  -1338  -2804    366   1696  -3122  -2310   1696  -2871   -552  -2819  -1895   -946  -2405    508   1980   -167     60    747  -2989  -2308    17
     -   -149   -500    233     43   -381    399    106   -626    210   -466   -720    275    394     45     96    359    117   -369   -294   -249 
     -     -5  -8851  -9893   -894  -1115   -701  -1378      *      * 
    18  -3650  -3151  -6167  -5679    972  -5850  -4942   2262  -5496   2089  -1059  -5523  -5344  -4764  -5254  -5143  -3577   1675  -3926  -3890    18
     -   -149   -500    233     43   -381    399    106   -626    210   -466   -720    275    394     45     96    359    117   -369   -294   -249 
     -     -5  -8851  -9893   -894  -1115   -701  -1378      *      * 
    19  -2287  -2034  -4525   1538  -2096  -4021  -3008    746  -3660   1700  -1165  -3604  -4004  -3348  -3572  -3143    311   2001  -2860  -2513    19
     -   -149   -500    233     43   -381    399    106   -626    210   -466   -720    275    394     45     96    359    117   -369   -294   -249 
     -     -5  -8851  -9893   -894  -1115   -701  -1378      *      * 
    20   1224  -4640    407   3262  -5078  -3027  -2388  -4972  -2568  -4869  -4150  -1677  -3545  -2048  -3366    -34  -3042  -4415  -5063  -4108    20
     -   -149   -500    233     43   -381    399    106   -626    210   -466   -720    275    394     45     96    359    117   -369   -294   -249 
     -     -5  -8851  -9893   -894  -1115   -701  -1378      *      * 
    21   1117  -1502  -4031  -3405  -1438  -3266   1143   2095  -3012    820   2403  -2908  -3301  -2634  -2820  -2356  -1632   1068  -2000  -1663    21
     -   -149   -500    233     43   -381    399    106   -626    210   -466   -720    275    394     45     96    359    117   -369   -294   -249 
     -     -5  -8851  -9893   -894  -1115   -701  -1378      *      * 
    22    338  -2926    394   -769  -3293   2261  -1124  -3038    625  -2986  -2072  -1075  -2541   -673   1360    608  -1440  -2587  -3153  -2478    22
     -   -149   -500    233     43   -381    399    106   -626    210   -466   -720    275    394     45     96    359    117   -369   -294   -249 
     -     -5  -8851  -9893   -894  -1115   -701  -1378      *      * 
    23  -3310  -4980  -1153   2460  -5395  -3218  -2578  -5325  -2622  -5159  -4533  -1865   3241   1176  -3232  -2995  -3395  -4790  -5250  -4367    23
     -   -149   -500    233     43   -381    399    106   -626    210   -466   -720    275    394     45     96    359    117   -369   -294   -249 
     -     -5  -8851  -9893   -894  -1115   -701  -1378      *      * 
    24  -4315  -4811  -3031    318  -6301   3696  -4321  -6652  -4733  -6444  -5955  -3676  -4852  -4209  -5162  -4295  -4600  -5888  -5658  -5810    24
     -   -149   -500    233     43   -381    399    106   -626    210   -466   -720    275    394     45     96    359    117   -369   -294   -249 
     -     -5  -8851  -9893   -894  -1115   -701  -1378      *      * 
    25  -1869  -2156  -2630  -2075   1457  -3090  -1622  -1778  -1749  -2016  -1359  -2113  -3165    776     -4   -389    107  -1649  -1979   3909    25
     -   -149   -500    233     43   -381    399    106   -626    210   -466   -720    275    394     45     96    359    117   -369   -294   -249 
     -     -5  -8851  -9893   -894  -1115   -701  -1378      *      * 
    26   3514  -2548  -4906  -5245  -5199  -2819  -4493  -5034  -5100  -5301  -4349  -3592  -3630  -4571  -4778    217  -2417  -3744  -5410  -5360    26
     -   -149   -500    233     43   -381    399    106   -626    210   -466   -720    275    394     45     96    359    117   -369   -294   -249 
     -     -5  -8851  -9893   -894  -1115   -701  -1378      *      * 
    27  -1621  -2810  -1613  -1021  -3082  -2604  -1191  -2745   2368   -738  -1926  -1283  -2681    561   1799   -258    111    950  -2993  -2426    27
     -   -149   -500    233     43   -381    399    106   -626    210   -466   -720    275    394     45     96    359    117   -369   -294   -249 
     -     -5  -8851  -9893   -894  -1115   -701  -1378      *      * 
    28    987  -1700  -4125  -3596  -1878    -40  -2464  -1083  -3234   1129  -1089  -3005  -3365  -2880  -3079  -2290    645   2502  -2409  -2070    28
     -   -149   -500    233     43   -381    399    106   -626    210   -466   -720    275    394     45     96    359    117   -369   -294   -249 
     -     -5  -8851  -9893   -894  -1115   -701  -1378      *      * 
    29    504  -2803  -1182   1286  -3123   -539   1434  -2872    582  -2818  -1893   -944  -2401   -507   1295    773   1412  -2424  -2986  -2305    29
     -   -149   -500    233     43   -381    399    106   -626    210   -466   -720    275    394     45     96    359    117   -369   -294   -249 
     -     -5  -8851  -9893   -894  -1115   -701  -1378      *      * 
    30  -2915  -2621  -5254  -4635    862     99  -3404    835  -4278    748   4458  -4244  -4397  -3667  -4007  -3723  -2831  -1562  -2877  -2701    30
     -   -149   -500    233     43   -381    399    106   -626    210   -466   -720    275    394     45     96    359    117   -369   -294   -249 
     -     -5  -8851  -9893   -894  -1115   -701  -1378      *      * 
    31    493  -2425  -1796   1757  -2888  -2525  -1507  -2532  -1220  -2687  -1874  -1500    -38  -1145  -1667   -217   2264   1060  -3027  -2480    31
     -   -149   -500    233     43   -381    399    106   -626    210   -466   -720    275    394     45     96    359    117   -369   -294   -249 
     -     -5  -8851  -9893   -894  -1115   -701  -1378      *      * 
    32  -3251  -2738  -5947  -5648  -3448  -5784  -5925   2528  -5630  -2188  -2130  -5467  -5532  -5610  -5820  -5183  -3248   3227  -5257  -4714    32
     -   -149   -500    233     43   -381    399    106   -626    210   -466   -720    275    394     45     96    359    117   -369   -294   -249 
     -     -5  -8851  -9893   -894  -1115   -701  -1378      *      * 
    33    145  -3244  -1805   1358  -3662  -2805  -1316  -3334   1368  -3222  -2353  -1451  -2879   -868   2760  -1789    958  -2927  -3313  -2767    33
     -   -149   -500    233     43   -381    399    106   -626    210   -466   -720    275    394     45     96    359    117   -369   -294   -249 
     -     -5  -8851  -9893   -894  -1115   -701  -1378      *      * 
    34   1037  -3573  -1307   2419  -4037  -2802  -1701  -3782   1387  -3706  -2851  -1487   2056  -1285  -1722  -2014  -2145  -3319  -3851  -3176    34
     -   -149   -500    233     43   -381    399    106   -626    210   -466   -720    275    394     45     96    359    117   -369   -294   -249 
     -     -5  -8851  -9893   -894  -1115   -701  -1378      *      * 
    35   -248  -3897   2897   1657  -4174  -2779  -1761  -3974   1475  -3891  -3039  -1387  -3091    808  -2160  -2075  -2262  -3503  -4063  -3276    35
     -   -149   -500    233     43   -381    399    106   -626    210   -466   -720    275    394     45     96    359    117   -369   -294   -249 
     -     -5  -8851  -9893   -894  -1115   -701  -1378      *      * 
    36  -4738  -4068  -5646  -5737   1928  -5458   3781  -3425  -5203  -2768   4286  -4347  -5367  -4337  -4780  -4718  -4657  -3735  -1412   -254    36
     -   -149   -500    233     43   -381    399    106   -626    210   -466   -720    275    394     45     96    359    117   -369   -294   -249 
     -     -5  -8851  -9893   -894  -1115   -701  -1378      *      * 
    37  -3355   1943  -5908  -5447  -2479  -5544  -4797   1132  -5263   2725  -1281  -5216  -5204  -4743  -5122  -4815  -3307   1142  -4021  -3865    37
     -   -149   -500    233     43   -381    399    106   -626    210   -466   -720    275    394     45     96    359    117   -369   -294   -249 
     -     -5  -8851  -9893   -894  -1115   -701  -1378      *      * 
    38  -3575  -4606  -1892  -2232  -5210  -3597  -3111  -5681  -2970  -5478  -4917   4182  -4165   1304  -3326  -3412  -3751  -5064  -5087  -4455    38
     -   -149   -500    233     43   -381    399    106   -626    210   -466   -720    275    394     45     96    359    117   -369   -294   -249 
     -     -5  -8851  -9893   -894  -1115   -701  -1378      *      * 
    39   1677  -2483  -4526  -4656  -4617   2937  -4091  -4311  -4536   -183  -3765  -3421    860  -4133  -4386  -2159  -2338  -3407  -4916  -4737    39
     -   -149   -500    233     43   -381    399    106   -626    210   -466   -720    275    394     45     96    359    117   -369   -294   -249 
     -     -5  -8851  -9893   -894  -1115   -701  -1378      *      * 
    40    140  -1679  -2680  -2135    866   -139   4044  -1237  -1914    802   -880  -2104  -2975    457  -2096  -1930  -1500  -1128  -2040  -1593    40
     -   -149   -500    233     43   -381    399    106   -626    210   -466   -720    275    394     45     96    359    117   -369   -294   -249 
     -     -5  -8851  -9893   -894  -1115   -701  -1378      *      * 
    41     39  -2891    590   -685  -3214    945  -1034  -2964    355  -2905  -1984   2116  -2468    859   1975  -1294  -1358  -2515  -3069  -2388    41
     -   -149   -500    233     43   -381    399    106   -626    210   -466   -720    275    394     45     96    359    117   -369   -294   -249 
     -     -5  -8851  -9893   -894  -1115   -701  -1378      *      * 
    42    264  -1544  -3389  -2807  -1583  -2997  -1977   2114  -2508  -1451   -805  -2527  -3116  -2249    295    -96   2366    517  -2070  -1712    42
     -   -149   -500    233     43   -381    399    106   -626    210   -466   -720    275    394     45     96    359    117   -369   -294   -249 
     -     -5  -8851  -9893   -894  -1115   -701  -1378      *      * 
    43   2126   4320  -4512  -4087  -2392  -3156  -2973  -1292  -3723   -733  -1566  -3298  -3554  -3354  -3545  -2391    383    647  -2959  -2630    43
     -   -149   -500    233     43   -381    399    106   -626    210   -466   -720    275    394     45     96    359    117   -369   -294   -249 
     -     -5  -8851  -9893   -894  -1115   -701  -1378      *      * 
    44  -3422  -4326  -2210  -2345  -4272  -3643   4831  -5022  -1927  -4772  -4174  -2546   -268   2458  -2060  -3295  -3473  -4585  -4236  -3561    44
     -   -149   -500    233     43   -381    399    106   -626    210   -466   -720    275    394     45     96    359    117   -369   -294   -249 
     -     -5  -8851  -9893   -894  -1115   -701  -1378      *      * 
    45  -2525  -3081  -4775  -5130  -5570   3722  -4736  -5529  -5287  -5717  -4854  -3983  -4078  -4840  -5046  -2774   -279  -4301  -5499  -5648    45
     -   -149   -500    233     43   -381    399    106   -626    210   -466   -720    275    394     45     96    359    117   -369   -294   -249 
     -     -5  -8851  -9893   -894  -1115   -701  -1378      *      * 
    46   -355  -2529  -4751  -5100  -5223   3549  -4460  -5053  -5080  -5308  -4342  -3540  -3604  -4521  -4777    401  -2391  -3737  -5436  -5389    46
     -   -149   -500    233     43   -381    399    106   -626    210   -466   -720    275    394     45     96    359    117   -369   -294   -249 
     -     -5  -8851  -9893   -894  -1115   -701  -1378      *      * 
    47    921  -1369  -3860  -3228   2893  -3090  -1956   1331  -2830   -174   -557  -2726  -3137    498  -2639  -2174  -1482    700  -1823    592    47
     -   -149   -500    233     43   -381    399    106   -626    210   -466   -720    275    394     45     96    359    117   -369   -294   -249 
     -     -5  -8851  -9893   -894  -1115   -701  -1378      *      * 
    48  -3741  -3304  -5984  -5463  -1890  -5586    730   2975  -5044   2223   -853  -5204  -5141  -4355  -4749  -4835  -3645  -1656  -3347  -3084    48
     -   -149   -500    233     43   -381    399    106   -626    210   -466   -720    275    394     45     96    359    117   -369   -294   -249 
     -     -5  -8851  -9893   -894  -1115   -701  -1378      *      * 
    49  -3328  -3498  -4269  -4411   4350  -4094  -2517  -3623  -4071  -3251  -3134  -3739  -4538     27  -3971  -3486   -415  -3590  -2019   -902    49
     -   -149   -500    233     43   -381    399    106   -626    210   -466   -720    275    394     45     97    359    117   -369   -294   -249 
     -    -64  -4565  -9893   -262  -2592   -701  -1378      *      * 
    50   1634   1261  -4420  -4152  -3250  -2813  -3323  -2823  -3850    100  -2450  -3204  -3435  -3505  -3756   1662   2497  -2438  -3672  -3379    51
     -   -149   -500    233     43   -381    399    106   -626    210   -466   -720    275    394     45     96    359    117   -369   -294   -249 
     -     -5  -8851  -9893   -894  -1115   -701  -1378      *      * 
    51  -2695  -2408  -5071  -4468    832  -4400  -3283    804  -4117   2709   -783  -4054  -4270  -3595  -3886   -834  -2624    697  -2859  -2637    52
     -   -149   -500    233     43   -381    399    106   -626    210   -466   -720    275    394     45     96    359    117   -369   -294   -249 
     -     -5  -8851  -9893   -894  -1115   -701  -1378      *      * 
    52   3401  -2528  -4772  -4942  -4557  -2862  -4215  -4149  -4660  -4369   1890  -3540   -207  -4293  -4444  -2227  -2404  -3372  -4938  -4769    53
     -   -149   -500    233     43   -381    399    106   -626    210   -466   -720    275    394     45     96    359    117   -369   -294   -249 
     -     -5  -8851  -9893   -894  -1115   -701  -1378      *      * 
    53  -3655  -5339   4050  -1663  -5731  -3381  -2927  -5899  -3403  -5712  -5199    120  -3986  -2649  -4391  -3300  -3795  -5295  -5658  -4731    54
     -   -149   -500    233     43   -381    399    106   -626    210   -466   -720    275    394     45     96    359    117   -369   -294   -249 
     -     -5  -8851  -9893   -894  -1115   -701  -1378      *      * 
    54    958  -1593  -3753  -3191  -1680  -3023  -2184    765  -2861   1212   -904  -2748  -3209  -2543  -2776   1640   1652  -1019  -2186  -1842    55
     -   -149   -500    233     43   -381    399    106   -626    210   -466   -720    275    394     45     96    359    117   -369   -294   -249 
     -     -5  -8851  -9893   -894  -1115   -701  -1378      *      * 
    55   3344  -2477  -5093  -5301  -4705  -2846  -4388  -3593  -4973  -4505  -3791  -3609  -3631  -4493  -4667  -2205    748    239  -5104  -4975    56
     -   -149   -500    233     43   -381    399    106   -626    210   -466   -720    275    394     45     96    359    117   -369   -294   -249 
     -     -5  -8851  -9893   -894  -1115   -701  -1378      *      * 
    56  -4581  -3936  -6649  -6232   4153  -6426  -4059  -1597  -5969    414   1997  -5831  -5606  -4708  -5414  -5770  -4418  -2428  -2982  -2345    57
     -   -149   -500    233     43   -381    399    106   -626    210   -466   -720    275    394     45     96    359    117   -369   -294   -249 
     -     -5  -8851  -9893   -894  -1115   -701  -1378      *      * 
    57   3309  -3085  -2366    474  -5236    454  -3482  -5078  -3810  -5212  -4385  -2682  -3683  -3280  -4214  -2455  -2720  -4034  -5345  -4899    58
     -   -149   -500    233     43   -381    399    106   -626    210   -466   -720    275    394     45     96    359    117   -369   -294   -249 
     -     -5  -8851  -9893   -894  -1115   -701  -1378      *      * 
    58    922   1559  -3838  -3206   2396   -138  -1926   -842  -2807     75   1821  -2701  -3115  -2433  -2616  -2149  -1462   -765  -1792   2522    59
     -   -149   -500    233     43   -381    399    106   -626    210   -466   -720    275    394     45     96    359    117   -369   -294   -249 
     -     -5  -8851  -9893   -894  -1115   -701  -1378      *      * 
    59   3180  -2286  -4843  -4633  -3244  -3185  -3725    716  -4322  -2813  -2326  -3604  -3765  -3961  -4161   -249  -2316    467  -3892  -3579    60
     -   -149   -500    233     43   -381    399    106   -626    210   -466   -720    275    394     45     96    359    117   -369   -294   -249 
     -     -5  -8851  -9893   -894  -1115   -701  -1378      *      * 
    60   1210   4946  -5226  -5546  -5153  -2781  -4524  -4949  -5180  -5232  -4275  -3613  -3595  -4627  -4796   1799  -2365  -3677  -5387  -5354    61
     -   -149   -500    233     43   -381    399    106   -626    210   -466   -720    275    394     45     96    359    117   -369   -294   -249 
     -     -5  -8851  -9893   -894  -1115   -701  -1378      *      * 
    61  -3677  -4392  -3380  -2754  -5316  -4016  -2129  -4671    266  -4295  -3652   4038  -4087  -1722   1107  -3527  -3408  -4419  -4106  -3992    62
     -   -149   -500    233     43   -381    399    106   -626    210   -466   -720    275    394     45     96    359    117   -369   -294   -249 
     -   -128  -8851  -3599   -894  -1115   -701  -1378      *      * 
    62   1270  -2421  -3660  -3547  -4579  -2645  -3455  -4334  -3485  -4531  -3631  -2933  -3355    173  -3637   3063    856  -3355  -4743  -4460    63
     -   -149   -500    233     43   -381    399    106   -626    210   -466   -720    275    394     45     97    359    117   -369   -294   -249 
     -    -70  -4442  -9770   -262  -2592   -367  -2156      *      * 
    63     78  -1812  -2130  -1566    799   -782   3408  -1412  -1407  -1694   -990  -1688  -2767   1210     61  -1676  -1381    490  -2189   2143    65
     -   -149   -500    233     43   -381    399    106   -626    210   -466   -720    275    394     45     96    359    117   -369   -294   -249 
     -     -5  -8851  -9893   -894  -1115   -701  -1378      *      * 
    64  -2623  -4109    349  -1301  -4710   2765  -2214  -4548  -2199  -4473  -3681   2404  -3389  -1848   -267    252  -2699  -3995  -4654  -3819    66
     -   -149   -500    233     43   -381    399    106   -626    210   -466   -720    275    394     45     96    359    117   -369   -294   -249 
     -     -5  -8851  -9893   -894  -1115   -701  -1378      *      * 
    65  -1329  -2794    450   1157  -3112   -724   1133    199   1374   -684  -1884   -940    -17    615    650  -1210    324   -433  -2979  -2299    67
     -   -149   -500    233     43   -381    399    106   -626    210   -466   -720    275    394     45     96    359    117   -369   -294   -249 
     -     -5  -8851  -9893   -894  -1115   -701  -1378      *      * 
    66   1401  -2750    579   -654  -3048  -2316   -977  -2782    190    292  -1845    430  -2408   1536    312   -106  -1272    634  -2947  -2279    68
     -   -149   -500    233     43   -381    399    106   -626    210   -466   -720    275    394     45     96    359    117   -369   -294   -249 
     -     -5  -8851  -9893   -894  -1115   -701  -1378      *      * 
    67   2299  -2411  -4904  -4946  -4384  -2796  -4086  -3870  -4638  -4330  -3531  -3480  -3555  -4198  -4417    387   2559   1173  -4730  -4547    69
     -   -149   -500    233     43   -381    399    106   -626    210   -466   -720    275    394     45     96    359    117   -369   -294   -249 
     -     -5  -8851  -9893   -894  -1115   -701  -1378      *      * 
    68  -3322  -2831  -5930  -5530    731  -5667  -5131   1113  -5409     94  -1565  -5322  -5340  -5038  -5374  -4981  -3290   3359  -4371  -4087    70
     -   -149   -500    233     43   -381    399    106   -626    210   -466   -720    275    394     45     96    359    117   -369   -294   -249 
     -     -5  -8851  -9893   -894  -1115   -701  -1378      *      * 
    69   3198  -2494  -5044  -5310  -5153    422  -4455  -4963  -5049  -5222  -4260  -3565  -3585  -4521  -4734    224    760  -3682  -5376  -5330    71
     -   -149   -500    233     43   -381    399    106   -626    210   -466   -720    275    394     45     96    359    117   -369   -294   -249 
     -     -5  -8851  -9893   -894  -1115   -701  -1378      *      * 
    70   1548  -1878  -4302  -3786  -1981  -3365  -2703   2277  -3434   1086  -1131  -3230  -3580  -3083  -3291   1301  -1980   -924  -2617  -2287    72
     -   -149   -500    233     43   -381    399    106   -626    210   -466   -720    275    394     45     96    359    117   -369   -294   -249 
     -     -5  -8851  -9893   -894  -1115   -701  -1378      *      * 
    71    -29  -2951  -1150   1312  -3269   1914   1623  -3023   -694  -2967  -2049    869  -2508   1553  -1210    123  -1414  -2573  -3137  -2445    73
     -   -149   -500    233     43   -381    399    106   -626    210   -466   -720    275    394     45     96    359    117   -369   -294   -249 
     -     -5  -8851  -9893   -894  -1115   -701  -1378      *      * 
    72   -114   3647  -3846  -3227  -1379   -395  -1995    699  -2839  -1263   2628  -2727  -3141  -2474  -2663    895  -1497   1209  -1885  -1542    74
     -   -149   -500    233     43   -381    399    106   -626    210   -466   -720    275    394     45     96    359    117   -369   -294   -249 
     -     -5  -8851  -9893   -894  -1115   -701  -1378      *      * 
    73  -1842  -3342   1334   -898  -3693    -20  -1440  -3465  -1138  -3406  -2512   1778  -2802    693  -1688   1962   1355  -2999  -3580  -2854    75
     -   -149   -500    233     43   -381    399    106   -626    210   -466   -720    275    394     45     96    359    117   -369   -294   -249 
     -     -5  -8851  -9893   -894  -1115   -701  -1378      *      * 
    74  -3408  -2885  -6066  -5717  -2969  -5903  -5681   3723  -5661    117  -1694  -5571  -5529  -5356  -5702  -5284  -3384    648  -4759  -4480    76
     -   -149   -500    233     43   -381    399    106   -626    210   -466   -720    275    394     45     96    359    117   -369   -294   -249 
     -     -5  -8851  -9893   -894  -1115   -701  -1378      *      * 
    75  -1523  -2998   2489    303  -3305  -2415   1470  -3057   -759  -3009  -2098    932  -2550   -688  -1280    297   1552   -319  -3186  -2492    77
     -   -149   -500    233     43   -381    399    106   -626    210   -466   -720    275    394     45     96    359    117   -369   -294   -249 
     -     -5  -8851  -9893   -894  -1115   -701  -1378      *      * 
    76  -5539  -4461  -5912  -6270   3774  -5785  -1994  -4424  -5831  -3726  -3825  -4416  -5649  -4556  -5194  -5052  -5394  -4586  -1240   3649    78
     -   -149   -500    233     43   -381    399    106   -626    210   -466   -720    275    394     45     96    359    117   -369   -294   -249 
     -     -5  -8851  -9893   -894  -1115   -701  -1378      *      * 
    77  -2959  -2641  -5331  -4726  -1845  -4705  -3577    453  -4377   2257   2662  -4358  -4499  -3798    513  -3850  -2880   1551  -3046  -2894    79
     -   -149   -500    233     43   -381    399    106   -626    210   -466   -720    275    394     45     96    359    117   -369   -294   -249 
     -     -5  -8851  -9893   -894  -1115   -701  -1378      *      * 
    78   1711  -3036  -1895  -1293  -3611  -2741  -1415  -3289   1446  -3224  -2354  -1518  -2876   -977   2212   1031    106  -2856  -3350  -2804    80
     -   -149   -500    233     43   -381    399    106   -626    210   -466   -720    275    394     45     96    359    117   -369   -294   -249 
     -     -5  -8851  -9893   -894  -1115   -701  -1378      *      * 
    79   1689  -2953  -4884  -5226  -5456  -3194  -4693  -5360  -5246  -5575  -4709  -3917   3840  -4798  -4976  -2639  -2857  -4149  -5463  -5562    81
     -   -149   -500    233     43   -381    399    106   -626    210   -466   -720    275    394     45     96    359    117   -369   -294   -249 
     -     -5  -8851  -9893   -894  -1115   -701  -1378      *      * 
    80   2562  -2466  -5005  -5203  -4859   1907  -4334  -4539  -4925  -4878  -3987  -3541  -3576  -4423  -4636    218  -2337   1384  -5136  -5031    82
     -   -149   -500    233     43   -381    399    106   -626    210   -466   -720    275    394     45     96    359    117   -369   -294   -249 
     -     -5  -8851  -9893   -894  -1115   -701  -1378      *      * 
    81  -1445  -2131  -1770  -1204    453   -146   1122  -1823    569     31  -1289  -1414  -2661   -982   2588  -1537    526  -1625  -2460    977    83
     -   -149   -500    233     43   -381    399    106   -626    210   -466   -720    275    394     45     96    359    117   -369   -294   -249 
     -     -5  -8851  -9893   -894  -1115   -701  -1378      *      * 
    82    -13  -2754    198   1828  -3052  -2318   -980  -2787    724   -109  -1850   -962   1196   -527    167  -1228  -1276    915  -2951  -2283    84
     -   -149   -500    233     43   -381    399    106   -626    210   -466   -720    275    394     45     96    359    117   -369   -294   -249 
     -     -5  -8851  -9893   -894  -1115   -701  -1378      *      * 
    83  -4389  -4812     62  -3619  -6361   3740  -4499  -6782  -5057  -6564  -6087  -3855  -4932  -4429  -5490  -4399  -4695  -5983  -5685  -5931    85
     -   -149   -500    233     43   -381    399    106   -626    210   -466   -720    275    394     45     96    359    117   -369   -294   -249 
     -   -132  -8851  -3553   -894  -1115   -701  -1378      *      * 
    84  -3447  -5440   3213   2772  -5611  -3133  -2619  -5660  -3085  -5471  -4950  -1736  -3733  -2323  -4120  -3043  -3558  -5089  -5585  -4512    86
     -   -149   -500    233     43   -381    399    106   -626    210   -466   -720    275    394     45     96    359    117   -369   -294   -249 
     -     -5  -8724  -9766   -894  -1115   -361  -2175      *      * 
    85  -2816  -3382  -3557  -2564  -3883  -3652  -1925  -3191   2075  -3343  -2664  -2522  -3696  -1558    627  -2865   2080   2323  -3522  -3275    87
     -   -149   -500    233     43   -381    399    106   -626    210   -466   -720    275    394     45     96    359    117   -369   -294   -249 
     -     -5  -8851  -9893   -894  -1115   -701  -1378      *      * 
    86  -4043  -3520  -6493  -6050  -2183  -6125  -5269  -1030  -5858   2874   -969  -5966  -5535  -4908  -5501  -5547  -3971   1899  -3965  -4032    88
     -   -149   -500    233     43   -381    399    106   -626    210   -466   -720    275    394     45     96    359    117   -369   -294   -249 
     -     -5  -8851  -9893   -894  -1115   -701  -1378      *      * 
    87  -1499   1967  -3213     13  -1415  -2967  -1802   1099    399  -1298   -644  -2388  -3024  -2070  -2349  -2021   2147   1457  -1896    989    89
     -   -149   -500    233     43   -381    399    106   -626    210   -466   -720    275    394     45     96    359    117   -369   -294   -249 
     -     -5  -8851  -9893   -894  -1115   -701  -1378      *      * 
    88   3681  -3736  -5566  -5918  -5921  -3944  -5253  -6017  -5916  -6135  -5464  -4774  -4666  -5544  -5557  -3599  -3792  -4978  -5556  -5982    90
     -   -149   -500    233     43   -381    399    106   -626    210   -466   -720    275    394     45     96    359    117   -369   -294   -249 
     -     -5  -8851  -9893   -894  -1115   -701  -1378      *      * 
    89   -162  -2812  -1201   2511  -3133  -2322   1000  -2879   1253  -2825  -1902   -959  -2415    613    325  -1231    256   -432  -2993  -2316    91
     -   -149   -500    233     43   -381    399    106   -626    210   -466   -720    275    394     45     96    359    117   -369   -294   -249 
     -     -5  -8851  -9893   -894  -1115   -701  -1378      *      * 
    90   3498  -2784  -4947  -5297  -5399    487  -4647  -5274  -5268  -5509  -4587  -3801  -3838  -4749  -4954  -2453  -2674  -3998  -5472  -5545    92
     -   -149   -500    233     43   -381    399    106   -626    210   -466   -720    275    394     45     96    359    117   -369   -294   -249 
     -     -5  -8851  -9893   -894  -1115   -701  -1378      *      * 
    91  -1352  -2727  -1240    886    594  -2339   -997   -444   2172  -2725  -1826   -991  -2431   1438   1127   -178  -1290    -65  -2930  -2275    93
     -   -149   -500    233     43   -381    399    106   -626    210   -466   -720    275    394     45     96    359    117   -369   -294   -249 
     -     -5  -8851  -9893   -894  -1115   -701  -1378      *      * 
    92  -2652   1931  -4485   3288  -2867  -4378  -3773   1077  -3967  -2048  -1793  -3943  -4464  -3812  -4085  -3593  -2669    736  -3859  -3440    94
     -   -149   -500    233     43   -381    399    106   -626    210   -466   -720    275    394     45     96    359    117   -369   -294   -249 
     -     -5  -8851  -9893   -894  -1115   -701  -1378      *      * 
    93  -1893  -3002  -1862    502  -3308  -2827  -1376  -2925   -697  -2956  -2140  -1521  -2909   1329   2404  -1829    515   2122  -3161  -2646    95
     -   -149   -500    233     43   -381    399    106   -626    210   -466   -720    275    394     45     96    359    117   -369   -294   -249 
     -     -5  -8851  -9893   -894  -1115   -701  -1378      *      * 
    94  -1390  -2149  -1645  -1091    688  -2512   2409  -1861   -979  -2066  -1303    671  -2596    843  -1405   1792    835    -86  -2473    858    96
     -   -149   -500    233     43   -381    399    106   -626    210   -466   -720    275    394     45     96    359    117   -369   -294   -249 
     -     -5  -8851  -9893   -894  -1115   -701  -1378      *      * 
    95    984  -2093  -1744  -1186  -2179  -2557  -1264   1150  -1040    727  -1254    593  -2639    739   1724    214  -1354  -1585  -2439  -1945    97
     -   -149   -500    233     43   -381    399    106   -626    210   -466   -720    275    394     45     96    359    117   -369   -294   -249 
     -     -5  -8851  -9893   -894  -1115   -701  -1378      *      * 
    96    701  -2537  -1376   -837  -2769   2046  -1102  -2451    231  -2534  -1689    828  -2506   -693  -1216    976  -1331  -2122   2060    567    98
     -   -149   -500    233     43   -381    399    106   -626    210   -466   -720    275    394     45     96    359    117   -369   -294   -249 
     -     -5  -8851  -9893   -894  -1115   -701  -1378      *      * 
    97  -1699  -3073  -1513  -1002  -3500   2426  -1258  -3216   1318  -3139  -2245    752    534   -811    590    339  -1640  -2776  -3272  -2656    99
     -   -149   -500    233     43   -381    399    106   -626    210   -466   -720    275    394     45     96    359    117   -369   -294   -249 
     -     -5  -8851  -9893   -894  -1115   -701  -1378      *      * 
    98  -2902  -3903  -3153  -2210  -4575  -3621  -1752  -4043   2108  -3782  -3028  -2278  -3612    851   3094    -22    468  -3733  -3712  -3445   100
     -   -149   -500    233     43   -381    399    106   -626    210   -466   -720    275    394     45     96    359    117   -369   -294   -249 
     -     -5  -8851  -9893   -894  -1115   -701  -1378      *      * 
    99  -1669  -2267  -2202  -1804  -2651  -2713   1180    490  -1722  -2514  -1774    631  -2989  -1635  -2069    654   3163  -2016  -2943  -2475   101
     -   -149   -500    233     43   -381    399    106   -626    210   -466   -720    275    394     45     96    359    117   -369   -294   -249 
     -     -5  -8851  -9893   -894  -1115   -701  -1378      *      * 
   100   1220  -2497  -5021  -5297  -5168   3126  -4460  -4982  -5059  -5240  -4275  -3564  -3586  -4526  -4742    404    760  -3690  -5390  -5346   102
     -   -149   -500    233     43   -381    399    106   -626    210   -466   -720    275    394     45     96    359    117   -369   -294   -249 
     -     -5  -8851  -9893   -894  -1115   -701  -1378      *      * 
   101  -1944   1852  -4322  -3724  -1789  -3603  -2548   2266  -3357    558   -956    -57  -3627  -3009  -3191  -2711   1325   1855  -2397  -2043   103
     -   -149   -500    233     43   -381    399    106   -626    210   -466   -720    275    394     45     96    359    117   -369   -294   -249 
     -     -5  -8851  -9893   -894  -1115   -701  -1378      *      * 
   102    428  -2702  -4541  -4718  -2687  -3082  -3415  -4064  -4513  -4230  -3642  -3542  -3804  -4139  -4332  -2445    438  -3419  -3303   4553   104
     -   -149   -500    233     43   -381    399    106   -626    210   -466   -720    275    394     45     96    359    117   -369   -294   -249 
     -     -5  -8851  -9893   -894  -1115   -701  -1378      *      * 
   103  -1442  -2554   2925   -881  -2754  -2454  -1139  -2409   -770   -402  -1684  -1159  -2554    881    639  -1399    517    268  -2819  -2228   105
     -   -149   -500    233     43   -381    399    106   -626    210   -466   -720    275    394     45     96    359    117   -369   -294   -249 
     -     -5  -8851  -9893   -894  -1115   -701  -1378      *      * 
   104  -3132   2244  -5786  -5425  -3247  -5532  -5276   2449  -5333  -2100   1620  -5189  -5317  -5218  -5427  -4854  -3118   2871  -4778  -4307   106
     -   -149   -500    233     43   -381    399    106   -626    210   -466   -720    275    394     45     96    359    117   -369   -294   -249 
     -     -5  -8851  -9893   -894  -1115   -701  -1378      *      * 
   105  -1354  -2819    440   1660  -3135  -2319   -985    165   -571  -2833  -1910    851  -2417   -528   1712    802    927  -2439  -3005  -2323   107
     -   -149   -500    233     43   -381    399    106   -626    210   -466   -720    275    394     45     96    359    117   -369   -294   -249 
     -     -5  -8851  -9893   -894  -1115   -701  -1378      *      * 
   106    192  -2664  -5808  -5454  -3268  -5568  -5352   2355  -5371   -149  -2007  -5227  -5346  -5264  -5476  -4898  -3137   2944  -4834  -4359   108
     -   -149   -500    233     43   -381    399    106   -626    210   -466   -720    275    394     45     96    359    117   -369   -294   -249 
     -   -302  -8851  -2421   -894  -1115   -701  -1378      *      * 
   107  -1197  -2531    293    393  -2795  -2170   -849  -2508   1523  -2522  -1638   -828  -2273   -412   -953  -1102   2397     54  -2747   1309   109
     -   -149   -500    233     43   -381    399    106   -626    210   -466   -720    275    394     45     96    359    117   -369   -294   -249 
     -     -6  -8554  -9597   -894  -1115   -228  -2772      *      * 
   108    278  -3337    776  -1054  -3815  -2655  -1593  -3576  -1281  -3531  -2652   3421  -2915  -1172   1206  -1810     96  -3099  -3708  -3005   110
     -   -149   -500    233     43   -381    399    106   -626    210   -466   -720    275    394     45     96    359    117   -369   -294   -249 
     -     -5  -8851  -9893   -894  -1115   -701  -1378      *      * 
   109   -123  -2806    -15   1565  -3125  -2309   -970  -2874   -553  -2821  -1896   -945    391   2703    316    208  -1277    -91  -2991  -2309   111
     -   -149   -500    233     43   -381    399    106   -626    210   -466   -720    275    394     45     96    359    117   -369   -294   -249 
     -     -5  -8851  -9893   -894  -1115   -701  -1378      *      * 
   110    981  -2814   1410    143  -3135   1052    999  -2886    690  -2830  -1903    664  -2404   1443    171  -1219  -1279  -2436  -2997  -2313   112
     -   -149   -500    233     43   -381    399    106   -626    210   -466   -720    275    394     45     96    359    117   -369   -294   -249 
     -     -5  -8851  -9893   -894  -1115   -701  -1378      *      * 
   111  -2844  -4580   1859  -1224  -4843   2894  -2196  -4696  -2186  -4581  -3823    870  -3448    789    -36  -2565  -2871  -4198  -4753  -3867   113
     -   -149   -500    233     43   -381    399    106   -626    210   -466   -720    275    394     45     96    359    117   -369   -294   -249 
     -     -5  -8851  -9893   -894  -1115   -701  -1378      *      * 
   112  -1480  -2936   1692   1431  -3270  -2422  -1067   -253   1742  -2943  -2028  -1056  -2521    598   1778  -1356  -1414  -2567  -3097  -2434   114
     -   -149   -500    233     43   -381    399    106   -626    210   -466   -720    275    394     45     96    359    117   -369   -294   -249 
     -     -5  -8851  -9893   -894  -1115   -701  -1378      *      * 
   113  -2137  -1899  -4525  -3940  -1898  -3814  -2798    771  -3584   2446  -1008  -3475  -3825  -3222  -3420   -459    221   1500  -2608  -2273   115
     -   -149   -500    233     43   -381    399    106   -626    210   -466   -720    275    394     45     96    359    117   -369   -294   -249 
     -     -5  -8851  -9893   -894  -1115   -701  -1378      *      * 
   114  -3289  -2771  -5974  -5650  -3266  -5828  -5798   2588  -5617    126  -1965  -5484  -5523  -5497  -5755  -5210  -3276   2979  -5051  -4612   116
     -   -149   -500    233     43   -381    399    106   -626    210   -466   -720    275    394     45     96    359    117   -369   -294   -249 
     -     -5  -8851  -9893   -894  -1115   -701  -1378      *      * 
   115   3681  -3736  -5566  -5918  -5921  -3944  -5253  -6017  -5916  -6135  -5464  -4774  -4666  -5544  -5557  -3599  -3792  -4978  -5556  -5982   117
     -   -149   -500    233     43   -381    399    106   -626    210   -466   -720    275    394     45     96    359    117   -369   -294   -249 
     -     -5  -8851  -9893   -894  -1115   -701  -1378      *      * 
   116  -1557  -1388  -3840   1229  -1339  -3106  -1977    756  -2823    986   2000  -2730  -3152  -2457  -2647  -2189    357   1670  -1857   1195   118
     -   -149   -500    233     43   -381    399    106   -626    210   -466   -720    275    394     45     96    359    117   -369   -294   -249 
     -     -5  -8851  -9893   -894  -1115   -701  -1378      *      * 
   117   1034  -2185  -4755  -4208   3700  -3912  -2926   -970  -3845  -1186   1765  -3672  -3974  -3398  -3642  -3069  -2354    627  -2613  -2187   119
     -   -149   -500    233     43   -381    399    106   -626    210   -466   -720    275    394     45     96    359    117   -369   -294   -249 
     -     -5  -8851  -9893   -894  -1115   -701  -1378      *      * 
   118  -1804  -3161  -1726    388  -3555  -2726   1892  -3238    731  -3136    652  -1366  -2794    459   3061  -1685    472  -2828  -3240  -2674   120
     -   -149   -500    233     43   -381    399    106   -626    210   -466   -720    275    394     45     96    359    117   -369   -294   -249 
     -     -5  -8851  -9893   -894  -1115   -701  -1378      *      * 
   119    316  -2951  -2379    575  -5107   3290  -3376  -4939  -3649  -5066  -4206  -2616  -3578  -3153  -4057    164  -2569  -3890  -5240  -4768   121
     -   -149   -500    233     43   -381    399    106   -626    210   -466   -720    275    394     45     96    359    117   -369   -294   -249 
     -     -5  -8851  -9893   -894  -1115   -701  -1378      *      * 
   120  -1505  -2656  -1509   -935  -2888  -2514   1200  -2552   2083   -334   1522  -1205  -2596   -728   1009     92   1738  -2231  -2878  -2299   122
     -   -149   -500    233     43   -381    399    106   -626    210   -466   -720    275    394     45     96    359    117   -369   -294   -249 
     -     -5  -8851  -9893   -894  -1115   -701  -1378      *      * 
   121  -2241  -2480  -4841  -4720   1135  -3334  -3317  -1923  -4429  -2793  -2404  -3664  -3898  -3998  -4230   2807  -2516   2232  -3102  -2303   123
     -   -149   -500    233     43   -381    399    106   -626    210   -466   -720    275    394     45     96    359    117   -369   -294   -249 
     -     -5  -8851  -9893   -894  -1115   -701  -1378      *      * 
   122   -444  -3792  -5072  -4841   2109  -5059   1581  -3574  -4171  -3304  -3089  -3912  -5010  -3780   1785  -4222  -4123  -3588  -1311   3881   124
     -   -149   -500    233     43   -381    399    106   -626    210   -466   -720    275    394     45     96    359    117   -369   -294   -249 
     -     -5  -8851  -9893   -894  -1115   -701  -1378      *      * 
   123  -1687  -3064  -1590   -993  -3433  -2624   1659  -3132    924  -3048  -2160    909  -2700    695   2751   -107  -1604    698  -3174  -2580   125
     -   -149   -500    233     43   -381    399    106   -626    210   -466   -720    275    394     45     96    359    117   -369   -294   -249 
     -     -5  -8851  -9893   -894  -1115   -701  -1378      *      * 
   124  -2979  -2556  -5516  -5063  -2843  -5138  -4476   2117   1196    840  -1691  -4769  -4974  -4598  -4771  -4379  -2950   2600  -4102  -3731   126
     -   -149   -500    233     43   -381    399    106   -626    210   -466   -720    275    394     45     96    359    117   -369   -294   -249 
     -     -5  -8851  -9893   -894  -1115   -701  -1378      *      * 
   125  -1401  -2862   1283   -687  -3185   -213  -1015  -2930   1788   -317  -1953    747     -4   -558   2011  -1280  -1338  -2486  -3037  -2364   127
     -   -149   -500    233     43   -381    399    106   -626    210   -466   -720    275    394     45     96    359    117   -369   -294   -249 
     -     -6  -8582  -9624   -894  -1115   -701  -1378      *      * 
   126  -2387  -4027    765    819   1121   2874  -1813  -4076  -1785  -4014  -3224  -1289  -3083   1108  -2457  -2147  -2398  -3618  -4208  -3363   128
     -      *      *      *      *      *      *      *      *      *      *      *      *      *      *      *      *      *      *      *      * 
     -      *      *      *      *      *      *      *      *      0 
//
HMMER2.0  [2.3.1]
NAME  14
LENG  138
ALPH  Amino
RF    no
CS    no
MAP   yes
COM   hmmbuild -F 14.hmm 14.SEED
NSEQ  17
DATE  Fri Jun 25 16:05:54 2004
CKSUM 6644
XT      -8455     -4  -1000  -1000  -8455     -4  -8455     -4 
NULT      -4  -8455
NULE     595  -1558     85    338   -294    453  -1158    197    249    902  -1085   -142    -21   -313     45    531    201    384  -1998   -644 
HMM        A      C      D      E      F      G      H      I      K      L      M      N      P      Q      R      S      T      V      W      Y    
         m->m   m->i   m->d   i->m   i->i   d->m   d->d   b->m   m->e
         -263      *  -2585
     1    105  -2218   2320     78  -2542    657   -371  -2290     -5  -2248  -1355   -241  -1767    726   1227   -636   -724  -1852  -2430  -1739     1
     -   -149   -500    233     43   -381    399    106   -626    210   -466   -720    275    394     45     96    359    117   -369   -294   -249 
     -    -12  -7442  -8484   -894  -1115   -701  -1378   -263      * 
     2  -1059  -1223  -1961  -1436   -113  -2306    998   -832  -1218  -1050   -436  -1380  -2372  -1046  -1427    497    617   -723   2023   3480     2
     -   -149   -500    233     43   -381    399    106   -626    210   -466   -720    275    394     45     96    359    117   -369   -294   -249 
     -    -12  -7442  -8484   -894  -1115   -701  -1378      *      * 
     3  -4048  -3063  -4530  -4830   3309  -4401   -683  -2942  -4398  -2300  -2371  -3069  -4275  -3191  -3806  -3657  -3916  -3102     66   3930     3
     -   -149   -500    233     43   -381    399    106   -626    210   -466   -720    275    394     45     96    359    117   -369   -294   -249 
     -    -12  -7442  -8484   -894  -1115   -701  -1378      *      * 
     4  -1418  -2929   1212   2999  -3183  -1782   -899  -2845   -837  -2931  -2161   -414  -2167   -527  -1476  -1212  -1429    535  -3188  -2390     4
     -   -149   -500    233     43   -381    399    106   -626    210   -466   -720    275    394     45     96    359    117   -369   -294   -249 
     -    -12  -7442  -8484   -894  -1115   -701  -1378      *      * 
     5  -1996  -1756  -3371  -2987    451  -3211   2199    871  -2580   -467   -916  -2347  -3205  -2160  -2472  -2323  -1923  -1256   -236   3972     5
     -   -149   -500    233     43   -381    399    106   -626    210   -466   -720    275    394     45     96    359    117   -369   -294   -249 
     -    -12  -7442  -8484   -894  -1115   -701  -1378      *      * 
     6  -2426  -2843  -3184  -2156  -2926  -2960  -1268  -2770    -11   -866  -2131  -2005  -3062   -940   3832  -2453  -2275  -2693  -2686  -2375     6
     -   -149   -500    233     43   -381    399    106   -626    210   -466   -720    275    394     45     96    359    117   -369   -294   -249 
     -    -12  -7442  -8484   -894  -1115   -701  -1378      *      * 
     7  -3877  -3574  -3390  -3607  -2722  -3539   5365  -4887  -3381  -4487  -4288  -3580  -3986  -3571  -3330  -3992  -4050  -4628  -2940  -2300     7
     -   -149   -500    233     43   -381    399    106   -626    210   -466   -720    275    394     45     96    359    117   -369   -294   -249 
     -    -12  -7442  -8484   -894  -1115   -701  -1378      *      * 
     8  -1385  -1205  -3564  -3095  -1437  -3029  -2394    598  -2803    123   -436  -2748  -3144  -2581  -2799  -2225   2146   2626  -2333  -1963     8
     -   -149   -500    233     43   -381    399    106   -626    210   -466   -720    275    394     45     96    359    117   -369   -294   -249 
     -    -12  -7442  -8484   -894  -1115   -701  -1378      *      * 
     9  -2014  -1558  -4608  -4272  -2051  -4310  -4119   1657  -4152   -880   -818  -4025  -4152  -4029  -4239  -3650  -2015   3364  -3610  -3145     9
     -   -149   -500    233     43   -381    399    106   -626    210   -466   -720    275    394     45     96    359    117   -369   -294   -249 
     -    -12  -7442  -8484   -894  -1115   -701  -1378      *      * 
    10    827  -1201  -2884  -2928  -3445   2861  -2622  -3148  -2887  -3430  -2551  -1973  -2227  -2555  -2879   -821   1909  -2165  -3678  -3474    10
     -   -149   -500    233     43   -381    399    106   -626    210   -466   -720    275    394     45     96    359    117   -369   -294   -249 
     -    -12  -7442  -8484   -894  -1115   -701  -1378      *      * 
    11  -3169  -2613  -4599  -4495   4039  -4311  -1515   -998  -4123    740   -463  -3504  -4094  -3207  -3713  -3643  -3090  -1529   -746    304    11
     -   -149   -500    233     43   -381    399    106   -626    210   -466   -720    275    394     45     96    359    117   -369   -294   -249 
     -    -12  -7442  -8484   -894  -1115   -701  -1378      *      * 
    12    329  -3369   1485   3080  -3645  -1811  -1055  -3494  -1130  -3414  -2663   -427  -2275   -698  -1864  -1390  -1703  -2999  -3611  -2707    12
     -   -149   -500    233     43   -381    399    106   -626    210   -466   -720    275    394     45     96    359    117   -369   -294   -249 
     -    -12  -7442  -8484   -894  -1115   -701  -1378      *      * 
    13  -3264  -3765  -1447   3822  -4535  -2948  -2636  -4814  -2810  -4653  -4248  -2115  -3463  -2478  -3225  -3107  -3392  -4410  -4009  -3981    13
     -   -149   -500    233     43   -381    399    106   -626    210   -466   -720    275    394     45     96    359    117   -369   -294   -249 
     -    -12  -7442  -8484   -894  -1115   -701  -1378      *      * 
    14  -1680  -2119  -3327  -3541  -3740  -2348  -3223  -3396  -3447  -3750  -3249  -2849  -3039  -3332  -3347  -1934   3920  -2813  -3757  -3736    14
     -   -149   -500    233     43   -381    399    106   -626    210   -466   -720    275    394     45     96    359    117   -369   -294   -249 
     -    -12  -7442  -8484   -894  -1115   -701  -1378      *      * 
    15  -2043  -3627   1350   -277  -4009  -1966  -1433  -4089  -1732  -3986  -3367   3854  -2533  -1135  -2558  -1751  -2165  -3530  -4020  -3097    15
     -   -149   -500    233     43   -381    399    106   -626    210   -466   -720    275    394     45     96    359    117   -369   -294   -249 
     -    -12  -7442  -8484   -894  -1115   -701  -1378      *      * 
    16  -2955  -2442  -5195  -4683   -779  -4911  -3695    648  -4367   3024    401  -4622  -4247  -3441  -3997  -4262  -2843   -679  -2493  -2526    16
     -   -149   -500    233     43   -381    399    106   -626    210   -466   -720    275    394     45     96    359    117   -369   -294   -249 
     -    -12  -7442  -8484   -894  -1115   -701  -1378      *      * 
    17    469  -1365  -3749  -3621  -2243  -2591  -3131    311  -3411  -1397  -1167  -2880  -3088  -3200  -3372  -1934  -1518   3357  -3266  -2880    17
     -   -149   -500    233     43   -381    399    106   -626    210   -466   -720    275    394     45     96    359    117   -369   -294   -249 
     -    -12  -7442  -8484   -894  -1115   -701  -1378      *      * 
    18  -3196  -3194  -3915  -4259  -4867   3789  -4005  -5414  -4591  -5241  -4823  -3935  -3840  -4374  -4341  -3455  -3585  -4634  -4094  -4784    18
     -   -149   -500    233     43   -381    399    106   -626    210   -466   -720    275    394     45     96    359    117   -369   -294   -249 
     -    -12  -7442  -8484   -894  -1115   -701  -1378      *      * 
    19  -1109  -1915   -904  -1156  -3419  -1718  -1828  -3476  -1875  -3575  -2797   3859  -2369  -1596  -2249    636  -1438  -2644  -3571  -2963    19
     -   -149   -500    233     43   -381    399    106   -626    210   -466   -720    275    394     45     96    359    117   -369   -294   -249 
     -    -12  -7442  -8484   -894  -1115   -701  -1378      *      * 
    20    469  -1365  -3749  -3621  -2243  -2591  -3131    311  -3411  -1397  -1167  -2880  -3088  -3200  -3372  -1934  -1518   3357  -3266  -2880    20
     -   -149   -500    233     43   -381    399    106   -626    210   -466   -720    275    394     45     96    359    117   -369   -294   -249 
     -    -12  -7442  -8484   -894  -1115   -701  -1378      *      * 
    21  -2792  -3090    988  -1742   -347  -2951  -1244  -3196  -2638  -2890  -2678  -1847  -3331  -2126  -2967  -2628  -2851  -3092  -1010   4480    21
     -   -149   -500    233     43   -381    399    106   -626    210   -466   -720    275    394     45     96    359    117   -369   -294   -249 
     -    -12  -7442  -8484   -894  -1115   -701  -1378      *      * 
    22  -4044  -3064  -4524  -4823   2661  -4397   -685  -2941  -4392  -2300  -2371  -3069  -4273  -3191  -3803  -3656  -3914  -3101     63   4308    22
     -   -149   -500    233     43   -381    399    106   -626    210   -466   -720    275    394     45     96    359    117   -369   -294   -249 
     -    -12  -7442  -8484   -894  -1115   -701  -1378      *      * 
    23    756  -1138  -3372  -3094  -1965  -2178  -2447     -5  -2840  -1427  -1000  -2392  -2680  -2581  -2811  -1465    759   3071  -2678  -2332    23
     -   -149   -500    233     43   -381    399    106   -626    210   -466   -720    275    394     45     96    359    117   -369   -294   -249 
     -    -12  -7442  -8484   -894  -1115   -701  -1378      *      * 
    24  -1908  -2926   -571   -774  -2314  -2177   2261  -3462  -1194  -3337  -2731   3801  -2639  -1165  -1536  -1773  -2004  -3033  -2637  -1735    24
     -   -149   -500    233     43   -381    399    106   -626    210   -466   -720    275    394     45     96    359    117   -369   -294   -249 
     -    -12  -7442  -8484   -894  -1115   -701  -1378      *      * 
    25  -4022  -3300  -4202  -4471   -162  -3952  -1522  -3554  -4217  -3007  -3045  -3501  -4179  -3602  -3853  -3928  -4069  -3631   -835   4786    25
     -   -149   -500    233     43   -381    399    106   -626    210   -466   -720    275    394     45     96    359    117   -369   -294   -249 
     -    -12  -7442  -8484   -894  -1115   -701  -1378      *      * 
    26  -2751  -2335  -4945  -4497   -832  -4524  -3542    -70  -4151   3018    326  -4328  -4104  -3368  -3844  -3876  -2691    192  -2488  -2457    26
     -   -149   -500    233     43   -381    399    106   -626    210   -466   -720    275    394     45     96    359    117   -369   -294   -249 
     -    -12  -7442  -8484   -894  -1115   -701  -1378      *      * 
    27  -1580  -2620  -1617   -881  -3136  -2335   2068  -2708    476  -2531  -1762  -1005  -2371   1305   3186   -545  -1414  -2392  -2520  -2167    27
     -   -149   -500    233     43   -381    399    106   -626    210   -466   -720    275    394     45     96    359    117   -369   -294   -249 
     -    -12  -7442  -8484   -894  -1115   -701  -1378      *      * 
    28  -4741  -3759  -4708  -4998  -2384  -3919  -3279  -4878  -4788  -4326  -4345  -4625  -4321  -4645  -4395  -5004  -4887  -4878   6238  -1990    28
     -   -149   -500    233     43   -381    399    106   -626    210   -466   -720    275    394     45     96    359    117   -369   -294   -249 
     -    -12  -7442  -8484   -894  -1115   -701  -1378      *      * 
    29  -3220  -3396  -2530  -2667  -3851  -3171  -2735  -4442  -2277  -4159  -3816  -2784  -3622   4474  -2342  -3267  -3359  -4138  -3573  -3441    29
     -   -149   -500    233     43   -381    399    106   -626    210   -466   -720    275    394     45     96    359    117   -369   -294   -249 
     -    -12  -7442  -8484   -894  -1115   -701  -1378      *      * 
    30    789  -1437  -2798  -3061  -3793   3392  -2905  -3580  -3279  -3852  -2994  -2169  -2429  -2894  -3206  -1072  -1285  -2502  -3919  -3817    30
     -   -149   -500    233     43   -381    399    106   -626    210   -466   -720    275    394     45     96    359    117   -369   -294   -249 
     -    -12  -7442  -8484   -894  -1115   -701  -1378      *      * 
    31  -2395  -3002  -2687  -1766  -3094  -2877   3035  -3266    275  -2968  -2335  -1697  -2922   -644   3476  -2309  -2164  -3028  -2598  -2229    31
     -   -149   -500    233     43   -381    399    106   -626    210   -466   -720    275    394     45     96    359    117   -369   -294   -249 
     -    -12  -7442  -8484   -894  -1115   -701  -1378      *      * 
    32  -3103   5788  -4600  -4903  -4349  -3260  -4076  -4354  -4777  -4581  -4306  -4212  -3850  -4623  -4384  -3421  -3494  -3938  -3934  -4340    32
     -   -149   -500    233     43   -381    399    106   -626    210   -466   -720    275    394     45     96    359    117   -369   -294   -249 
     -    -12  -7442  -8484   -894  -1115   -701  -1378      *      * 
    33  -3572  -3491  -3930  -3374  -4367  -3463  -2544  -4583  -1435  -4243  -3795  -3226  -3764  -2331   4134  -3660  -3534  -4308  -3567  -3769    33
     -   -149   -500    233     43   -381    399    106   -626    210   -466   -720    275    394     45     96    359    117   -369   -294   -249 
     -    -12  -7442  -8484   -894  -1115   -701  -1378      *      * 
    34  -1878  -3418    -38   3348  -3709  -1985  -1171  -3591  -1007  -3469  -2778   -630  -2439   1277  -1502  -1613  -1906  -3143  -3559  -2793    34
     -   -149   -500    233     43   -381    399    106   -626    210   -466   -720    275    394     45     96    359    117   -369   -294   -249 
     -    -12  -7442  -8484   -894  -1115   -701  -1378      *      * 
    35   -891  -1005  -2069  -1420   -834  -2208   1835   -447   -712    932   3529  -1369  -2248   -860    706  -1265   -815   -410  -1318   -915    35
     -   -149   -500    233     43   -381    399    106   -626    210   -466   -720    275    394     45     96    359    117   -369   -294   -249 
     -    -12  -7442  -8484   -894  -1115   -701  -1378      *      * 
    36  -3904  -3244  -4483  -4744   4436  -3934  -1848  -2962  -4575  -2394  -2507  -3766  -4186  -3845  -4126  -4011  -3988  -3213  -1146    -58    36
     -   -149   -500    233     43   -381    399    106   -626    210   -466   -720    275    394     45     96    359    117   -369   -294   -249 
     -    -12  -7442  -8484   -894  -1115   -701  -1378      *      * 
    37  -3371  -2888  -4716  -4628  -1407  -4203  -3653   -947  -4306   3212   -381  -4472  -4191  -3767  -3993  -4264  -3364  -1600  -2791  -2682    37
     -   -149   -500    233     43   -381    399    106   -626    210   -466   -720    275    394     45     96    359    117   -369   -294   -249 
     -    -12  -7442  -8484   -894  -1115   -701  -1378      *      * 
    38    485  -1701   -665    -94  -1903  -1650   -290  -1556   1500  -1042   1328   -359  -1733    557   1830   -586   -554  -1259  -1946    420    38
     -   -149   -500    233     43   -381    399    106   -626    210   -466   -720    275    394     45     96    359    117   -369   -294   -249 
     -    -12  -7442  -8484   -894  -1115   -701  -1378      *      * 
    39   -771  -2260   1249   2282  -2558  -1585   -361  -2315    -16  -1302  -1368   -214  -1758   1667   -546   -629     84  -1872  -2446  -1739    39
     -   -149   -500    233     43   -381    399    106   -626    210   -466   -720    275    394     45     96    359    117   -369   -294   -249 
     -    -12  -7442  -8484   -894  -1115   -701  -1378      *      * 
    40  -1453  -2539  -1553   -781  -3052  -2261   3602  -2611   1866  -2451  -1663   -924  -2288   -117   1678  -1346    568  -2284  -2470  -2098    40
     -   -149   -500    233     43   -381    399    106   -626    210   -466   -720    275    394     45     96    359    117   -369   -294   -249 
     -    -12  -7442  -8484   -894  -1115   -701  -1378      *      * 
    41   3526  -1873  -3387  -3638  -3818  -2115  -3250  -3479  -3635  -3847  -3229  -2715  -2848  -3363  -3482  -1631  -1814  -2726  -3850  -3860    41
     -   -149   -500    233     43   -381    399    106   -626    210   -466   -720    275    394     45     96    359    117   -369   -294   -249 
     -    -12  -7442  -8484   -894  -1115   -701  -1378      *      * 
    42  -2285  -2449  -3355  -3442   1430  -2895  -2233  -2665  -3392  -2453  -2293  -2958   3912  -3119  -3319  -2527  -2550  -2591  -1907   -979    42
     -   -149   -500    233     43   -381    399    106   -626    210   -466   -720    275    394     45     96    359    117   -369   -294   -249 
     -    -12  -7442  -8484   -894  -1115   -701  -1378      *      * 
    43    701  -2308    304   1539  -2616   1739   -422  -2375   -106  -2332  -1442   -240  -1801    710   -648   -123   -790  -1932  -2519  -1806    43
     -   -149   -500    233     43   -381    399    106   -626    210   -466   -720    275    394     45     96    359    117   -369   -294   -249 
     -    -12  -7442  -8484   -894  -1115   -701  -1378      *      * 
    44  -1750  -1393  -4223  -3818  -1887  -3769  -3345   1406  -3619   -917   -739  -3496  -3749  -3446  -3650  -3026    545   3226  -3101  -2677    44
     -   -149   -500    236     43   -381    398    105   -627    210   -465   -721    275    393     45     96    359    117   -368   -295   -250 
     -   -154  -3342  -8484  -2068   -393   -701  -1378      *      * 
    45  -2750  -2277  -5060  -4476   -738  -4692  -3470    -55  -4197   2785   2359  -4361  -4085  -3279  -3835  -3943  -2631    518  -2392  -2470    50
     -   -149   -500    233     43   -381    399    106   -626    210   -466   -720    275    394     45     96    359    117   -369   -294   -249 
     -    -12  -7442  -8484   -894  -1115   -701  -1378      *      * 
    46   2087  -2370   1768    488  -2681  -1650   -510  -2428   -204  -2401  -1533   -298  -1877    -90    751   -787   -899  -2001  -2599  -1895    51
     -   -149   -500    233     43   -381    399    106   -626    210   -466   -720    275    394     45     96    359    117   -369   -294   -249 
     -    -12  -7442  -8484   -894  -1115   -701  -1378      *      * 
    47   1724  -3182   2231   2051  -3476  -1784   -970  -3302   -976  -3235  -2453   -406  -2212   -601  -1668  -1287  -1561  -2819  -3433  -2570    52
     -   -149   -500    233     43   -381    399    106   -626    210   -466   -720    275    394     45     96    359    117   -369   -294   -249 
     -    -12  -7442  -8484   -894  -1115   -701  -1378      *      * 
    48  -1242  -1004  -3509  -2936   -905     21  -1904   1601  -2606   1981     33  -2545  -2914  -2252  -2482  -2051  -1194   1483  -1709  -1390    53
     -   -149   -500    233     43   -381    399    106   -626    210   -466   -720    275    394     45     96    359    117   -369   -294   -249 
     -    -12  -7442  -8484   -894  -1115   -701  -1378      *      * 
    49    475  -2034   -817   -214  -2336  -1790   1607  -2000    304   -912  -1152   -464  -1863   1812   2354   -754   -749  -1656  -2177  -1629    54
     -   -149   -500    233     43   -381    399    106   -626    210   -466   -720    275    394     45     96    359    117   -369   -294   -249 
     -    -12  -7442  -8484   -894  -1115   -701  -1378      *      * 
    50   1719  -2590   2278    494  -2877    240    845  -2649   -410  -2610  -1755   -308  -1958   -215   -991   -908  -1060  -2208  -2809  -2060    55
     -   -149   -500    233     43   -381    399    106   -626    210   -466   -720    275    394     45     96    359    117   -369   -294   -249 
     -    -12  -7442  -8484   -894  -1115   -701  -1378      *      * 
    51    469  -2569   3230   -413  -3697   1307  -1389  -3529  -1553  -3544  -2785   -709  -2320  -1073  -2238  -1313  -1607  -2863  -3743  -2963    56
     -   -149   -500    233     43   -381    399    106   -626    210   -466   -720    275    394     45     96    359    117   -369   -294   -249 
     -    -99  -7442  -4051   -894  -1115   -701  -1378      *      * 
    52  -3242  -2777  -4595  -4497  -1307  -4102  -3529   -840  -4162   3193   -287  -4337  -4091  -3645  -3864  -4124  -3237  -1479  -2688  -2562    57
     -   -149   -500    233     43   -381    399    106   -626    210   -466   -720    275    394     45     96    359    117   -369   -294   -249 
     -    -13  -7357  -8399   -894  -1115   -952  -1050      *      * 
    53    850  -2513  -1731   -931  -3149  -2298   -589  -2664   2983  -2495  -1733  -1024  -2347   -167   1413  -1449  -1385  -2344  -2493  -2178    58
     -   -149   -500    233     43   -381    399    106   -626    210   -466   -720    275    394     45     96    359    117   -369   -294   -249 
     -    -13  -7357  -8399   -894  -1115   -952  -1050      *      * 
    54  -3242  -2777  -4595  -4497  -1307  -4102  -3529   -840  -4162   3193   -287  -4337  -4091  -3645  -3864  -4124  -3237  -1479  -2688  -2562    59
     -   -149   -500    233     43   -381    399    106   -626    210   -466   -720    275    394     45     96    359    117   -369   -294   -249 
     -    -13  -7357  -8399   -894  -1115   -952  -1050      *      * 
    55  -2169  -1879  -4076  -3834   3785  -3537  -1636   -266  -3516   -461   -479  -3086  -3573  -2920  -3284  -2813  -2184   1441   -995     -9    60
     -   -149   -500    233     43   -381    399    106   -626    210   -466   -720    275    394     45     96    359    117   -369   -294   -249 
     -    -13  -7357  -8399   -894  -1115   -952  -1050      *      * 
    56  -1558  -2003  -3180  -3380  -3592  -2236  -3080  -3215  -3278  -3584  -3086  -2710  -2925  -3173  -3196  -1811   3898  -2654  -3638  -3588    61
     -   -149   -500    233     43   -381    399    106   -626    210   -466   -720    275    394     45     96    359    117   -369   -294   -249 
     -    -13  -7357  -8399   -894  -1115   -952  -1050      *      * 
    57  -2390  -1986  -4680  -4207   -883  -4263  -3333    248  -3904   2740    273  -3996  -3920  -3248  -3671  -3554  -2336   1487  -2454  -2370    62
     -   -149   -500    233     43   -381    399    106   -626    210   -466   -720    275    394     45     96    359    117   -369   -294   -249 
     -    -13  -7357  -8399   -894  -1115   -952  -1050      *      * 
    58   -660  -2083    364     62  -2432  -1592   -208  -2155   2208  -2082  -1179   -230  -1686   1259   1268    448   -588  -1723  -2224  -1589    63
     -   -149   -500    233     43   -381    399    106   -626    210   -466   -720    275    394     45     96    359    117   -369   -294   -249 
     -    -13  -7357  -8399   -894  -1115   -952  -1050      *      * 
    59    189   2908  -3680  -3365  -1786  -2358  -2545    334  -3065  -1181   -806  -2586  -2798  -2772  -2965  -1642  -1211   3019  -2584  -2228    64
     -   -149   -500    233     43   -381    399    106   -626    210   -466   -720    275    394     45     96    359    117   -369   -294   -249 
     -    -13  -7357  -8399   -894  -1115   -952  -1050      *      * 
    60  -1382  -3066   2941   1524  -3307  -1703   1316  -3137   -729  -3047  -2237   -304  -2089   1309  -1382  -1139  -1385  -2658  -3227  -2384    65
     -   -149   -500    233     43   -381    399    106   -626    210   -466   -720    275    394     45     96    359    117   -369   -294   -249 
     -    -13  -7357  -8399   -894  -1115   -952  -1050      *      * 
    61    436   5403  -3619  -3784  -3237  -1641  -2967  -2497  -3428  -3130  -2485  -2351  -2402  -3095  -3190  -1037  -1198  -1873  -3562  -3400    66
     -   -149   -500    233     43   -381    399    106   -626    210   -466   -720    275    394     45     96    359    117   -369   -294   -249 
     -    -13  -7357  -8399   -894  -1115   -952  -1050      *      * 
    62  -1984  -3859   2076   3175  -4054  -1848  -1238  -4011  -1529  -3876  -3244   -451  -2398   -918  -2407  -1633  -2063  -3482  -4028  -3026    67
     -   -149   -500    233     43   -381    399    106   -626    210   -466   -720    275    394     45     96    359    117   -369   -294   -249 
     -    -13  -7357  -8399   -894  -1115   -952  -1050      *      * 
    63  -3296  -2606  -4329  -4376   3940  -4111   -731  -1945  -3963    371  -1412  -2957  -3975  -2953  -3493  -3320  -3186  -2207      0   2058    68
     -   -149   -500    233     43   -381    399    106   -626    210   -466   -720    275    394     45     96    359    117   -369   -294   -249 
     -    -13  -7357  -8399   -894  -1115   -952  -1050      *      * 
    64  -3444  -2695  -4354  -4459   3947  -4158   -682  -2172  -4040     -7  -1641  -2954  -4026  -2986  -3544  -3373  -3330  -2398     52   2367    69
     -   -149   -500    233     43   -381    399    106   -626    210   -466   -720    275    394     45     96    359    117   -369   -294   -249 
     -    -13  -7357  -8399   -894  -1115   -952  -1050      *      * 
    65   2671  -2881   1301   1082  -3276  -1715   -929  -3060   -921  -3049  -2273   -389  -2144   -567  -1583  -1195  -1443  -2597  -3274  -2462    70
     -   -149   -500    233     43   -381    399    106   -626    210   -466   -720    275    394     45     96    359    117   -369   -294   -249 
     -    -13  -7357  -8399   -894  -1115   -952  -1050      *      * 
    66    503  -2611   -203   3312  -3420  -1821  -1260  -3113  -1219  -3218  -2509   -713  -2319   -934  -1760  -1354  -1598  -2627  -3422  -2732    71
     -   -149   -500    233     43   -381    399    106   -626    210   -466   -720    275    394     45     96    359    117   -369   -294   -249 
     -    -13  -7357  -8399   -894  -1115   -952  -1050      *      * 
    67  -1278  -1010  -3582  -3029  -1025   -511  -2058   2666  -2717   1279    -64  -2650  -3008  -2389  -2612  -2169  -1235   1366  -1862  -1525    72
     -   -149   -500    233     43   -381    399    106   -626    210   -466   -720    275    394     45     96    359    117   -369   -294   -249 
     -    -13  -7357  -8399   -894  -1115   -952  -1050      *      * 
    68    194  -1420    380   -198    625   -474   -402  -1352   -120  -1514   -714   -428  -1714    -47   -569    858   1995  -1066  -1873  -1327    73
     -   -149   -500    233     43   -381    399    106   -626    210   -466   -720    275    394     45     96    359    117   -369   -294   -249 
     -    -13  -7357  -8399   -894  -1115   -952  -1050      *      * 
    69   3095  -1092  -2714  -2563  -2659  -1489  -2205  -1983  -2392  -2494  -1790  -1826    437  -2155  -2450   -806   -909     34  -3024  -2727    74
     -   -149   -500    233     43   -381    399    106   -626    210   -466   -720    275    394     45     96    359    117   -369   -294   -249 
     -    -13  -7357  -8399   -894  -1115   -952  -1050      *      * 
    70  -1541  -1441  -3204  -2831   3631  -2802  -1078   -740  -2508    514   -398  -2281  -2925  -2097  -2407    352  -1548   -818   -630    316    75
     -   -149   -500    233     43   -381    399    106   -626    210   -466   -720    275    394     45     96    359    117   -369   -294   -249 
     -    -13  -7357  -8399   -894  -1115   -563  -1629      *      * 
    71  -3359  -3855   4091  -1760  -4660  -2944  -2744  -5137  -3226  -4926  -4562  -2110  -3493  -2619  -3804  -3177  -3522  -4662  -4114  -4101    76
     -   -149   -500    233     43   -381    399    106   -626    210   -466   -720    275    394     45     96    359    117   -369   -294   -249 
     -    -12  -7442  -8484   -894  -1115   -701  -1378      *      * 
    72   -798  -2157   -413   2479  -2531   -346   -394  -2251     63  -2217  -1338   -330  -1812     40   1290   -685    583  -1830  -2394  -1750    77
     -   -149   -500    233     43   -381    399    106   -626    210   -466   -720    275    394     45     96    359    117   -369   -294   -249 
     -    -12  -7442  -8484   -894  -1115   -701  -1378      *      * 
    73   -225  -1476  -3982  -3488  -1051  -3382  -2608    329  -3177   2535     27  -3127  -3363  -2763  -3053  -2583  -1705   1496  -2229  -2006    78
     -   -149   -500    233     43   -381    399    106   -626    210   -466   -720    275    394     45     96    359    117   -369   -294   -249 
     -    -12  -7442  -8484   -894  -1115   -701  -1378      *      * 
    74   1099  -1995   -397   1157  -2310  -1544   -225  -2041    197  -2013  -1111   -197  -1654    893    538   1514   -536  -1619  -2202  -1540    79
     -   -149   -500    233     43   -381    399    106   -626    210   -466   -720    275    394     45     96    359    117   -369   -294   -249 
     -    -12  -7442  -8484   -894  -1115   -701  -1378      *      * 
    75  -2052  -1579  -4648  -4254  -1802  -4378  -3924   3103  -4123    476   -581  -4027  -4125  -3870  -4142  -3680  -2029   2083  -3329  -2981    80
     -   -149   -500    233     43   -381    399    106   -626    210   -466   -720    275    394     45     96    359    117   -369   -294   -249 
     -    -12  -7442  -8484   -894  -1115   -701  -1378      *      * 
    76  -2419  -3041  -2759  -1760  -3781  -2878   -955  -3306    406  -2976  -2339  -1668  -2907    884   3753  -2323  -2161  -3071  -2794  -2658    81
     -   -149   -500    233     43   -381    399    106   -626    210   -466   -720    275    394     45     96    359    117   -369   -294   -249 
     -    -12  -7442  -8484   -894  -1115   -701  -1378      *      * 
    77   -542   -374  -2041  -1522   -445  -1911   -695    -27  -1244     -1   4139  -1303  -1917   -987  -1270  -1025   -471     58   -681   -526    82
     -   -149   -500    233     43   -381    399    106   -626    210   -466   -720    275    394     45     96    359    117   -369   -294   -249 
     -    -12  -7442  -8484   -894  -1115   -701  -1378      *      * 
    78    403  -1210  -1165   -600  -1390  -1761   -584   -951   -327  -1207   1035   -749  -1897   -330   2693    135   -600    102  -1666  -1205    83
     -   -149   -500    233     43   -381    399    106   -626    210   -466   -720    275    394     45     96    359    117   -369   -294   -249 
     -    -13  -7357  -8399   -894  -1115   -701  -1378      *      * 
    79  -2502  -2095  -4752  -4281   -824  -4338  -3375    143  -3962   2871    335  -4089  -3960  -3254  -3701  -3644  -2444    990  -2429  -2373    84
     -   -149   -500    233     43   -381    399    106   -626    210   -466   -720    275    394     45     96    359    117   -369   -294   -249 
     -    -13  -7357  -8399   -894  -1115   -701  -1378      *      * 
    80    768  -1821    350    918  -2086  -1483   -149  -1799    245   -577   -925   -142  -1576   1211   -252    513    759   -281  -2039  -1391    85
     -   -149   -500    233     43   -381    399    106   -626    210   -466   -720    275    394     45     96    359    117   -369   -294   -249 
     -    -13  -7357  -8399   -894  -1115   -701  -1378      *      * 
    81  -1158  -2752   1466   2684  -3031    335   -646  -2827   -460  -2755  -1907   -270  -1971   -241    327   -956  -1142  -2363  -2934  -2151    86
     -   -149   -500    233     43   -381    399    106   -626    210   -466   -720    275    394     45     96    359    117   -369   -294   -249 
     -    -13  -7357  -8399   -894  -1115   -701  -1378      *      * 
    82  -1618  -1340  -3873  -3278    272  -3314  -2185   1740  -2948   2307    381  -2928  -3167  -2438  -2754  -2444    605    -37  -1760  -1549    87
     -   -149   -500    233     43   -381    399    106   -626    210   -466   -720    275    394     45     96    359    117   -369   -294   -249 
     -    -13  -7357  -8399   -894  -1115   -701  -1378      *      * 
    83    532  -1806    367     82  -2191    608   -234  -1910    154  -1920  -1028   -205  -1615    203    711    484   1615  -1494  -2137  -1491    88
     -   -149   -500    233     43   -381    399    106   -626    210   -466   -720    275    394     45     96    359    117   -369   -294   -249 
     -    -13  -7357  -8399   -894  -1115   -701  -1378      *      * 
    84  -1073  -2596   1133     70  -2870   -179   1786  -2661   -342  -2606  -1755   -275  -1932   3272   -896   -894  -1050  -2216  -2782  -2033    89
     -   -149   -500    233     43   -381    399    106   -626    210   -466   -720    275    394     45     96    359    117   -369   -294   -249 
     -    -13  -7357  -8399   -894  -1115   -701  -1378      *      * 
    85   -934  -1834   -654   -529  -2308  -1700   1284  -2173   -575  -2286  -1516   1086  -2060   -572   -935   -949   3076  -1787  -2455  -1840    90
     -   -149   -500    233     43   -381    399    106   -626    210   -466   -720    275    394     45     96    359    117   -369   -294   -249 
     -    -13  -7357  -8399   -894  -1115   -701  -1378      *      * 
    86  -2044  -2836  -2041  -1338  -3449  -2590   -839  -3064    390  -2803  -2127  -1364  -2668   3753   1885  -1946  -1856  -2789  -2684  -2442    91
     -   -149   -500    233     43   -381    399    106   -626    210   -466   -720    275    394     45     96    359    117   -369   -294   -249 
     -    -13  -7357  -8399   -894  -1115   -701  -1378      *      * 
    87  -1767  -1446  -4137  -3540   1207  -3523  -2405   1509  -3209   1840   1704  -3174  -3322  -2630  -2965  -2669  -1690   1705  -1881  -1719    92
     -   -149   -500    233     43   -381    399    106   -626    210   -466   -720    275    394     45     96    359    117   -369   -294   -249 
     -    -13  -7357  -8399   -894  -1115   -701  -1378      *      * 
    88    569  -2073    808   1810  -2383   -214   -216  -2135    164  -2087  -1175   -132  -1631   1323   -355   -472    603  -1691  -2263  -1570    93
     -   -149   -500    233     43   -381    399    106   -626    210   -466   -720    275    394     45     96    359    117   -369   -294   -249 
     -    -13  -7357  -8399   -894  -1115   -701  -1378      *      * 
    89  -2627  -2177  -4845  -4276   3097  -4434  -2880   -142  -3976   1828   2720  -4021  -3903  -3068  -3604  -3648  -2503   -827  -1945  -1660    94
     -   -149   -500    233     43   -381    399    106   -626    210   -466   -720    275    394     45     96    359    117   -369   -294   -249 
     -    -13  -7357  -8399   -894  -1115   -701  -1378      *      * 
    90   1396  -1132  -2449  -2205  -3052    832  -2062  -2766  -2093  -2985  -2116  -1636  -2075  -1876  -2279   1336   2588  -1932  -3256  -2944    95
     -   -149   -500    233     43   -381    399    106   -626    210   -466   -720    275    394     45     96    359    117   -369   -294   -249 
     -    -13  -7357  -8399   -894  -1115   -701  -1378      *      * 
    91  -3761  -3125  -4367  -4616   4418  -3835  -1738  -2795  -4441  -2240  -2350  -3646  -4083  -3719  -4004  -3878  -3844  -3047  -1038     50    96
     -   -149   -500    233     43   -381    399    106   -626    210   -466   -720    275    394     45     96    359    117   -369   -294   -249 
     -    -13  -7357  -8399   -894  -1115   -701  -1378      *      * 
    92  -3211  -3748   4074  -1613  -4528  -2821  -2603  -4977  -3071  -4784  -4409  -1964  -3370  -2469  -3659  -3026  -3372  -4506  -4012  -3960    97
     -   -149   -500    233     43   -381    399    106   -626    210   -466   -720    275    394     45     96    359    117   -369   -294   -249 
     -    -13  -7357  -8399   -894  -1115   -701  -1378      *      * 
    93  -3886  -3190  -4075  -4333    -56  -3851  -1415  -3413  -4072  -2881  -2913  -3380  -4076  -3475  -3724  -3798  -3932  -3490   -731   4769    98
     -   -149   -500    233     43   -381    399    106   -626    210   -466   -720    275    394     45     96    359    117   -369   -294   -249 
     -    -13  -7357  -8399   -894  -1115   -701  -1378      *      * 
    94  -1288  -1024  -3588  -3012   -769  -2997  -1892    888  -2674   1232    119  -2604  -2948  -2286  -2525  -2120  -1232   2600  -1622   1279    99
     -   -149   -500    233     43   -381    399    106   -626    210   -466   -720    275    394     45     96    359    117   -369   -294   -249 
     -    -13  -7357  -8399   -894  -1115   -701  -1378      *      * 
    95  -2216  -2954  -2789  -1518  -3754  -2776   1042  -3107   2355  -2770  -2088  -1439  -2716   -269   3145  -2090  -1908  -2869  -2619  -2492   100
     -   -149   -500    233     43   -381    399    106   -626    210   -466   -720    275    394     45     96    359    117   -369   -294   -249 
     -    -13  -7357  -8399   -894  -1115   -701  -1378      *      * 
    96   -566   -788     88   -986   -830     44   -715   -312   -840   1573     -8  -1020  -1966   -681  -1089   -894    676    937  -1255   -850   101
     -   -149   -500    233     43   -381    399    106   -626    210   -466   -720    275    394     45     96    359    117   -369   -294   -249 
     -    -64  -7357  -4753   -894  -1115   -701  -1378      *      * 
    97   1032  -1688   1589   -305  -2596   1667   -712  -2330   -436  -2372  -1494   -516  -1810   -314   -926    640    136  -1792  -2594  -1977   102
     -   -149   -500    233     43   -381    399    106   -626    210   -466   -720    275    394     45     96    359    117   -369   -294   -249 
     -    -14  -7307  -8349   -894  -1115   -617  -1524      *      * 
    98    259  -1759    162    370  -2072   1449   -285  -1764     64  -1824   -966   -247   1501    130   -428   -491    -13   -439  -2089  -1464   103
     -   -149   -500    233     43   -381    399    106   -626    210   -466   -720    275    394     45     96    359    117   -369   -294   -249 
     -    -13  -7357  -8399   -894  -1115   -701  -1378      *      * 
    99    239  -2072   1620   1385  -2387    340   -216  -2139    167  -2089  -1176   -132  -1630    234    544    470   -545  -1693  -2264  -1571   104
     -   -149   -500    233     43   -381    399    106   -626    210   -466   -720    275    394     45     96    359    117   -369   -294   -249 
     -   -112  -7357  -3864   -894  -1115   -701  -1378      *      * 
   100   -587  -1251  -1154   -893  -2019   2664  -1035  -1620   -861  -1864  -1114   -929    229    258  -1187   -734   -744    615  -2266  -1806   105
     -   -148   -500    233     43   -381    399    105   -626    210   -466   -721    275    394     45     96    360    118   -369   -295   -249 
     -   -604  -1561  -8301   -117  -3678   -555  -1647      *      * 
   101    377  -2121   1314   2188  -2409  -1534   -303  -2147     39   -672  -1240   -176    -73    131   -487   -564   -643  -1727  -2329  -1639   107
     -   -149   -500    233     43   -381    399    106   -626    210   -466   -720    275    394     45     96    359    117   -369   -294   -249 
     -    -13  -7357  -8399   -894  -1115   -701  -1378      *      * 
   102   -510  -1215   -814   -257  -1303  -1647    574   -909   -127    -59   -372     95  -1729   1081    627   -597   1484    878  -1556    -35   108
     -   -149   -500    233     43   -381    399    106   -626    210   -466   -720    275    394     45     96    359    117   -369   -294   -249 
     -    -13  -7357  -8399   -894  -1115   -701  -1378      *      * 
   103  -2021  -2037  -3339  -3168  -1304  -3033  -2572   -823  -2821   2776   -355  -2923   1637  -2647  -2774  -2504  -2126  -1197  -2399  -2138   109
     -   -149   -500    233     43   -381    399    106   -626    210   -466   -720    275    394     45     96    359    117   -369   -294   -249 
     -    -13  -7357  -8399   -894  -1115   -701  -1378      *      * 
   104  -1927  -1551  -4334  -3991  -1642  -3918  -3496    818  -3739    226   -528  -3689  -3863  -3541  -3736  -3246  -1942   3367  -3036  -2611   110
     -   -149   -500    233     43   -381    399    106   -626    210   -466   -720    275    394     45     96    359    117   -369   -294   -249 
     -    -13  -7357  -8399   -894  -1115   -701  -1378      *      * 
   105   3507  -1768  -3249  -3486  -3683  -2013  -3120  -3315  -3482  -3697  -3084  -2592  -2743  -3220  -3345  -1522  -1703  -2587  -3738  -3723   111
     -   -149   -500    233     43   -381    399    106   -626    210   -466   -720    275    394     45     96    359    117   -369   -294   -249 
     -    -13  -7357  -8399   -894  -1115   -701  -1378      *      * 
   106  -2311  -2950  -2626  -1651  -3673  -2785   -872  -3201    478  -2882  -2241  -1570  -2815    953   3713  -2215  -2059  -2964  -2712  -2564   112
     -   -149   -500    233     43   -381    399    106   -626    210   -466   -720    275    394     45     96    359    117   -369   -294   -249 
     -    -13  -7357  -8399   -894  -1115   -701  -1378      *      * 
   107  -3042  -3066  -3761  -4100  -4732   3780  -3870  -5251  -4432  -5100  -4671  -3780  -3716  -4218  -4202  -3298  -3431  -4475  -3987  -4643   113
     -   -149   -500    233     43   -381    399    106   -626    210   -466   -720    275    394     45     96    359    117   -369   -294   -249 
     -    -13  -7357  -8399   -894  -1115   -701  -1378      *      * 
   108   -859  -2104   -797   -202  -2469  -1779   1356  -2133    375  -2084  -1233   -449  -1859   1002   2747    424     56  -1763  -2227  -1684   114
     -   -149   -500    233     43   -381    399    106   -626    210   -466   -720    275    394     45     96    359    117   -369   -294   -249 
     -    -13  -7357  -8399   -894  -1115   -701  -1378      *      * 
   109  -3050  -3270  -2362  -2486  -3696  -3039  -2566  -4249  -2090  -3981  -3627  -2608  -3486   4452  -2165  -3091  -3182  -3951  -3446  -3280   115
     -   -149   -500    233     43   -381    399    106   -626    210   -466   -720    275    394     45     96    359    117   -369   -294   -249 
     -    -13  -7357  -8399   -894  -1115   -701  -1378      *      * 
   110  -1525  -2172  -2351  -1658  -3206  -2258  -1122  -2758      6  -2728  -2052  -1538  -2557   -763   3497  -1600   1373  -2379  -2767  -2529   116
     -   -149   -500    233     43   -381    399    106   -626    210   -466   -720    275    394     45     96    359    117   -369   -294   -249 
     -    -13  -7357  -8399   -894  -1115   -701  -1378      *      * 
   111  -1963  -1490  -4579  -4234  -2008  -4323  -4115   2964  -4132   -826   -760  -4005  -4126  -4010  -4228  -3660  -1956   2619  -3586  -3125   117
     -   -149   -500    233     43   -381    399    106   -626    210   -466   -720    275    394     45     96    359    117   -369   -294   -249 
     -    -13  -7357  -8399   -894  -1115   -701  -1378      *      * 
   112   3127  -1166  -3143  -3092  -2554  -1698  -2569  -1082  -2866  -2112  -1653  -2153  -2381  -2604  -2814  -1041  -1081    893  -3141  -2836   118
     -   -149   -500    233     43   -381    399    106   -626    210   -466   -720    275    394     45     96    359    117   -369   -294   -249 
     -    -13  -7357  -8399   -894  -1115   -701  -1378      *      * 
   113  -1851   5439  -3985  -3955    736  -2697  -2217  -1589  -3611  -1736  -1599  -3012  -3201  -3213  -3370  -2212  -2117  -1563  -1785   -899   119
     -   -149   -500    233     43   -381    399    106   -626    210   -466   -720    275    394     45     96    359    117   -369   -294   -249 
     -    -13  -7357  -8399   -894  -1115   -701  -1378      *      * 
   114  -2646  -2255  -4671  -4183   -699  -4337  -3172   -107  -3711   1236   4644  -4022  -3936  -3095  -3465  -3655  -2568   -713  -2267  -2155   120
     -   -149   -500    233     43   -381    399    106   -626    210   -466   -720    275    394     45     96    359    117   -369   -294   -249 
     -    -13  -7357  -8399   -894  -1115   -701  -1378      *      * 
   115  -1486  -2165  -2205  -1635  -3304  -2191  -1156  -3018    -40  -2914  -2204  -1514  -2537   -801   3623    546  -1579  -2545  -2836  -2567   121
     -   -149   -500    233     43   -381    399    106   -626    210   -466   -720    275    394     45     96    359    117   -369   -294   -249 
     -    -13  -7357  -8399   -894  -1115   -701  -1378      *      * 
   116  -1371  -2498   -607    620  -3105   2694   -834  -2788   -184  -2726  -1947   -737  -2236   -447   1582  -1266  -1362  -2382  -2822  -2308   122
     -   -149   -500    233     43   -381    399    106   -626    210   -466   -720    275    394     45     96    359    117   -369   -294   -249 
     -    -13  -7357  -8399   -894  -1115   -701  -1378      *      * 
   117    422  -1053  -2442  -2148  -2301  -1515  -1859  -1645  -1972  -2139  -1426  -1646   3283  -1777  -2115   -791    956    385  -2664  -2328   123
     -   -149   -500    233     43   -381    399    106   -626    210   -466   -720    275    394     45     96    359    117   -369   -294   -249 
     -    -13  -7357  -8399   -894  -1115   -701  -1378      *      * 
   118    987  -2370    -75   1001  -2885   -130   -713  -2645   -520  -2637  -1796   2977  -1963   -320  -1081   -898  -1058  -2175  -2848  -2128   124
     -   -149   -500    233     43   -381    399    106   -626    210   -466   -720    275    394     45     96    359    117   -369   -294   -249 
     -    -13  -7357  -8399   -894  -1115   -701  -1378      *      * 
   119   -729  -2089   -215    929  -2390   1134   1167  -2117    -22  -2120  -1249    504  -1741     64   -533   -615   2041  -1715  -2339  -1666   125
     -   -149   -500    233     43   -381    399    106   -626    210   -466   -720    275    394     45     96    359    117   -369   -294   -249 
     -    -13  -7357  -8399   -894  -1115   -701  -1378      *      * 
   120   1353  -2002    772    184  -2315    536   -180  -2060    220  -2018  -1105    696  -1603   1029    884   -433   -496  -1622  -2197  -1516   126
     -   -149   -500    233     43   -381    399    106   -626    210   -466   -720    275    394     45     96    359    117   -369   -294   -249 
     -    -13  -7357  -8399   -894  -1115   -701  -1378      *      * 
   121   -668   -891  -2078  -1577  -1128  -1906  -1181   -335  -1345    -45   -280  -1435    571  -1191  -1517  -1039   2815    635  -1628  -1247   127
     -   -149   -500    233     43   -381    399    106   -626    210   -466   -720    275    394     45     96    359    117   -369   -294   -249 
     -    -13  -7357  -8399   -894  -1115   -701  -1378      *      * 
   122  -1007  -1510  -1175    872  -1694  -2026   -799   -831   -333  -1395   -760   -955  -2180   -540    585  -1164   -962   2722  -1961  -1519   128
     -   -149   -500    233     43   -381    399    106   -626    210   -466   -720    275    394     45     96    359    117   -369   -294   -249 
     -    -13  -7357  -8399   -894  -1115   -701  -1378      *      * 
   123  -3407  -3261  -3886  -4199  -4618  -3299  -3894  -5168  -4373  -4969  -4671  -3972   4258  -4278  -4148  -3673  -3760  -4607  -3929  -4513   129
     -   -149   -500    233     43   -381    399    106   -626    210   -466   -720    275    394     45     96    359    117   -369   -294   -249 
     -    -13  -7357  -8399   -894  -1115   -701  -1378      *      * 
   124   1481   -946  -2312  -1899  -1777  -1572  -1539  -1212  -1709  -1642   -936  -1524  -2075  -1506  -1870   1059   1835   1628  -2171  -1812   130
     -   -149   -500    233     43   -381    399    106   -626    210   -466   -720    275    394     45     96    359    117   -369   -294   -249 
     -    -13  -7357  -8399   -894  -1115   -701  -1378      *      * 
   125   -631  -1714   -632    507  -1939  -1633   -284  -1592    175    510   -857   -348   -292    114   2226    427   -565  -1290  -1963  -1399   131
     -   -149   -500    233     43   -381    399    106   -626    210   -466   -720    275    394     45     96    359    117   -369   -294   -249 
     -    -13  -7357  -8399   -894  -1115   -701  -1378      *      * 
   126  -1952  -1487  -4555  -4211  -1997  -4281  -4067   2085  -4099   -826   -758  -3974  -4102  -3976  -4190  -3617  -1948   3210  -3557  -3094   132
     -   -149   -500    233     43   -381    399    106   -626    210   -466   -720    275    394     45     96    359    117   -369   -294   -249 
     -    -13  -7357  -8399   -894  -1115   -701  -1378      *      * 
   127  -3407  -3261  -3886  -4199  -4618  -3299  -3894  -5168  -4373  -4969  -4671  -3972   4258  -4278  -4148  -3673  -3760  -4607  -3929  -4513   133
     -   -149   -500    233     43   -381    399    106   -626    210   -466   -720    275    394     45     96    359    117   -369   -294   -249 
     -    -13  -7357  -8399   -894  -1115   -701  -1378      *      * 
   128   1246  -2574   1139   2396  -2886  -1626   -593  -2665   -386  -2616  -1759   -261    245   -184   -972   -872  -1033  -2209  -2808  -2049   134
     -   -149   -500    233     43   -381    399    106   -626    210   -466   -720    275    394     45     96    359    117   -369   -294   -249 
     -    -13  -7357  -8399   -894  -1115   -701  -1378      *      * 
   129   1406  -2041   -253   1564  -2388   -234   -329  -2121     22  -2112  -1228   -215   1224    707   -490   -562   -637  -1699  -2319  -1645   135
     -   -149   -500    233     43   -381    399    106   -626    210   -466   -720    275    394     45     96    359    117   -369   -294   -249 
     -    -13  -7357  -8399   -894  -1115   -701  -1378      *      * 
   130  -3242  -2777  -4595  -4497  -1307  -4102  -3529   -840  -4162   3193   -287  -4337  -4091  -3645  -3864  -4124  -3237  -1479  -2688  -2562   136
     -   -149   -500    233     43   -381    399    106   -626    210   -466   -720    275    394     45     96    359    117   -369   -294   -249 
     -    -13  -7357  -8399   -894  -1115   -701  -1378      *      * 
   131    924   -988  -1331   -769  -1120   -593   -636   -621   -508   -467   -254   -862  -1912   -469   2029   -803   -552   1353  -1469  -1039   137
     -   -149   -500    233     43   -381    399    106   -626    210   -466   -720    275    394     45     96    359    117   -369   -294   -249 
     -    -13  -7357  -8399   -894  -1115   -701  -1378      *      * 
   132   -511  -1949    698    790  -2259  -1480    671  -1999    287   -428  -1043   -120  -1575   1229   2015   -396     21  -1566  -2135  -1465   138
     -   -149   -500    233     43   -381    399    106   -626    210   -466   -720    275    394     45     96    359    117   -369   -294   -249 
     -    -13  -7357  -8399   -894  -1115   -701  -1378      *      * 
   133   3507  -1768  -3249  -3486  -3683  -2013  -3120  -3315  -3482  -3697  -3084  -2592  -2743  -3220  -3345  -1522  -1703  -2587  -3738  -3723   139
     -   -149   -500    233     43   -381    399    106   -626    210   -466   -720    275    394     45     96    359    117   -369   -294   -249 
     -    -13  -7357  -8399   -894  -1115   -701  -1378      *      * 
   134  -2977  -2454  -5027  -4579   1000  -4732  -2926   -233  -4288   2984    417  -4304  -4132  -3287  -3874  -4071  -2853   -964  -1903  -1429   140
     -   -149   -500    233     43   -381    399    106   -626    210   -466   -720    275    394     45     96    359    117   -369   -294   -249 
     -    -13  -7357  -8399   -894  -1115   -701  -1378      *      * 
   135   2019  -1574   -701   1364  -2179  -1525   -600  -1829   -304  -1963  -1133   -518  -1793   -222   -762    976   -639   -570  -2267  -1693   141
     -   -149   -500    233     43   -381    399    106   -626    210   -466   -720    275    394     45     96    359    117   -369   -294   -249 
     -    -13  -7357  -8399   -894  -1115   -701  -1378      *      * 
   136    -55  -1829   -957   -518  -2298  -1788   1781  -1982     -7  -2051  -1262   -699   3000   -248    656   -900   -897  -1644  -2266  -1758   142
     -   -149   -500    233     43   -381    399    106   -626    210   -466   -720    275    394     45     96    359    117   -369   -294   -249 
     -    -13  -7357  -8399   -894  -1115   -701  -1378      *      * 
   137  -3898  -2964  -4401  -4673   1695  -4280   -624  -2812  -4251  -2192  -2256  -2985  -4172  -3098  -3693  -3548  -3780  -2971    120   4554   143
     -   -149   -500    233     43   -381    399    106   -626    210   -466   -720    275    394     45     96    359    117   -369   -294   -249 
     -    -13  -7357  -8399   -894  -1115   -701  -1378      *      * 
   138   2482  -1336  -1339   -877  -2406   -512  -1008  -2082   -712  -2225  -1388   -910  -1896   -668   1206    434     36  -1573  -2518  -2028   144
     -      *      *      *      *      *      *      *      *      *      *      *      *      *      *      *      *      *      *      *      * 
     -      *      *      *      *      *      *      *      *      0 
//
HMMER2.0  [2.3.1]
NAME  15
LENG  154
ALPH  Amino
RF    no
CS    no
MAP   yes
COM   hmmbuild -F 15.hmm 15.SEED
NSEQ  12
DATE  Fri Jun 25 16:05:54 2004
CKSUM 8044
XT      -8455     -4  -1000  -1000  -8455     -4  -8455     -4 
NULT      -4  -8455
NULE     595  -1558     85    338   -294    453  -1158    197    249    902  -1085   -142    -21   -313     45    531    201    384  -1998   -644 
HMM        A      C      D      E      F      G      H      I      K      L      M      N      P      Q      R      S      T      V      W      Y    
         m->m   m->i   m->d   i->m   i->i   d->m   d->d   b->m   m->e
         -115      *  -3700
     1  -2507  -2269  -4727  -4106   1989  -4116  -2929  -1074  -3740   2350   1948  -3726  -4000    972  -3531  -3226    458  -1402  -2546  -2320     1
     -   -149   -500    233     43   -381    399    106   -626    210   -466   -720    275    394     45     96    359    117   -369   -294   -249 
     -     -5  -8734  -9776   -894  -1115   -701  -1378   -115      * 
     2  -1409  -1296  -3398  -2785   2313  -2914  -1766    616  -2454  -1147   -496  -2438    657  -2143   1363    203    429    682  -1747   1281     2
     -   -149   -500    233     43   -381    399    106   -626    210   -466   -720    275    394     45     96    359    117   -369   -294   -249 
     -     -5  -8734  -9776   -894  -1115   -701  -1378      *      * 
     3    336  -1623  -2773  -2224  -1746  -2736  -1782  -1288  -2022    761   -945    797  -2914  -1833  -2198   1170   2179    582  -2181  -1798     3
     -   -149   -500    233     43   -381    399    106   -626    210   -466   -720    275    394     45     96    359    117   -369   -294   -249 
     -     -5  -8734  -9776   -894  -1115   -701  -1378      *      * 
     4  -1401  -1481  -2673  -2093   1830  -2788   2510  -1018    437  -1343   -674  -2031  -2852  -1680  -2029    230    699   1246  -1880   1907     4
     -   -149   -500    233     43   -381    399    106   -626    210   -466   -720    275    394     45     96    359    117   -369   -294   -249 
     -     -5  -8734  -9776   -894  -1115   -701  -1378      *      * 
     5  -1256  -2721    605   1236  -3039  -2229   1682    235    790  -2735  -1811   -865    485   -429    563  -1137   1796  -2341  -2905  -2225     5
     -   -149   -500    233     43   -381    399    106   -626    210   -466   -720    275    394     45     96    359    117   -369   -294   -249 
     -     -5  -8734  -9776   -894  -1115   -701  -1378      *      * 
     6    231  -1905  -1777  -1217  -1971  -2512  -1237  -1562  -1073     23   2520  -1402  -2594    947    563    296   2121  -1386  -2273  -1801     6
     -   -149   -500    233     43   -381    399    106   -626    210   -466   -720    275    394     45     96    359    117   -369   -294   -249 
     -     -5  -8734  -9776   -894  -1115   -701  -1378      *      * 
     7  -1262  -2735    665    704  -3056  -2230   1605  -2807   1418  -2751  -1825   -865    282   1146   -983    440   1684  -2357  -2918  -2235     7
     -   -149   -500    233     43   -381    399    106   -626    210   -466   -720    275    394     45     96    359    117   -369   -294   -249 
     -     -5  -8734  -9776   -894  -1115   -701  -1378      *      * 
     8  -3145  -2638  -5838  -5539  -3329  -5656  -5782   1881  -5514  -2073  -2017  -5350  -5415  -5485  -5695  -5053  -3144   3475  -5122  -4585     8
     -   -149   -500    233     43   -381    399    106   -626    210   -466   -720    275    394     45     96    359    117   -369   -294   -249 
     -     -5  -8734  -9776   -894  -1115   -701  -1378      *      * 
     9  -1263  -2736    764   1354  -3056  -2231   1684  -2807    789   -547  -1826   1597  -2327    989   -984  -1142   1228  -2358  -2919  -2236     9
     -   -149   -500    233     43   -381    399    106   -626    210   -466   -720    275    394     45     96    359    117   -369   -294   -249 
     -     -5  -8734  -9776   -894  -1115   -701  -1378      *      * 
    10    213  -2750  -1122   1227  -3076     52   -916  -2823    782  -2769  -1847   -893   2322   -459    746    275  -1229  -2377  -2936  -2259    10
     -   -149   -500    233     43   -381    399    106   -626    210   -466   -720    275    394     45     96    359    117   -369   -294   -249 
     -     -5  -8734  -9776   -894  -1115   -701  -1378      *      * 
    11   1166  -4261   2584   1945  -4509    263  -1957  -4351  -1936  -4255  -3456  -1413  -3222   1161  -2625  -2290  -2559  -3859  -4438  -3568    11
     -   -149   -500    233     43   -381    399    106   -626    210   -466   -720    275    394     45     96    359    117   -369   -294   -249 
     -     -5  -8734  -9776   -894  -1115   -701  -1378      *      * 
    12    120  -3845  -5543  -5731   1349  -4878  -2090  -3792  -5294  -3296  -3280  -4187  -5068  -4340  -4819  -4206  -4309  -3871   5883   -206    12
     -   -149   -500    233     43   -381    399    106   -626    210   -466   -720    275    394     45     96    359    117   -369   -294   -249 
     -     -5  -8734  -9776   -894  -1115   -701  -1378      *      * 
    13  -3147  -2635  -5842  -5542  -3337  -5678  -5805   2935  -5521  -2078  -2020  -5360  -5425  -5497  -5707  -5074  -3143   2934  -5140  -4600    13
     -   -149   -500    233     43   -381    399    106   -626    210   -466   -720    275    394     45     96    359    117   -369   -294   -249 
     -     -5  -8734  -9776   -894  -1115   -701  -1378      *      * 
    14  -5626  -5393   4206  -4141  -6535  -4828  -4891  -7344  -5528  -6890  -6675  -4467  -5342  -4957  -5813  -5549  -5793  -6883  -5585  -6163    14
     -   -149   -500    233     43   -381    399    106   -626    210   -466   -720    275    394     45     96    359    117   -369   -294   -249 
     -     -5  -8734  -9776   -894  -1115   -701  -1378      *      * 
    15    367  -3551  -2878  -2928  -1032  -3877   2862  -3654  -3065  -3450  -3098    844  -4171  -2859  -3261  -3207  -3290  -3504  -1705   4122    15
     -   -149   -500    233     43   -381    399    106   -626    210   -466   -720    275    394     45     96    359    117   -369   -294   -249 
     -     -5  -8734  -9776   -894  -1115   -701  -1378      *      * 
    16  -4236  -4332  -3423  -3761  -1562  -4408  -2658  -4949  -4340  -4432  -4348   4187  -4838  -3928  -4418  -4140  -4417  -4796  -2230   1791    16
     -   -149   -500    233     43   -381    399    106   -626    210   -466   -720    275    394     45     96    359    117   -369   -294   -249 
     -     -5  -8734  -9776   -894  -1115   -701  -1378      *      * 
    17  -3072  -3652  -3183  -3564  -5636   3509  -4181  -5865  -4604  -5877  -5161   1894  -4263  -4116  -4828  -3224  -3479  -4797  -5391  -5360    17
     -   -149   -500    233     43   -381    399    106   -626    210   -466   -720    275    394     45     96    359    117   -369   -294   -249 
     -     -5  -8734  -9776   -894  -1115   -701  -1378      *      * 
    18  -6229  -5295  -5744  -6071  -5149  -5265   5457  -7362  -6082  -6761  -6687  -6015  -5715  -6098  -5786  -6503  -6427  -7056  -4967  -4789    18
     -   -149   -500    233     43   -381    399    106   -626    210   -466   -720    275    394     45     96    359    117   -369   -294   -249 
     -     -5  -8734  -9776   -894  -1115   -701  -1378      *      * 
    19  -4472  -3847  -6778  -6219  -1823  -6539  -5178  -1336  -5971   2264   4357  -6340  -5557  -4700  -5419  -5997  -4308  -2203  -3655  -3854    19
     -   -149   -500    233     43   -381    399    106   -626    210   -466   -720    275    394     45     96    359    117   -369   -294   -249 
     -     -5  -8734  -9776   -894  -1115   -701  -1378      *      * 
    20  -2449  -3527  -2195  -1740  -4101  -3158   2696  -3759   -753  -3618  -2836   3125  -3310  -1284   1578  -2353   1411  -3387  -3629  -3200    20
     -   -149   -500    233     43   -381    399    106   -626    210   -466   -720    275    394     45     96    359    117   -369   -294   -249 
     -     -5  -8734  -9776   -894  -1115   -701  -1378      *      * 
    21    368  -4291   3120   1480  -4561  -2869  -2098  -4368  -2159  -4329   2740  -1495  -3321  -1743  -2874  -2421  -2710  -3911  -4562  -3694    21
     -   -149   -500    233     43   -381    399    106   -626    210   -466   -720    275    394     45     96    359    117   -369   -294   -249 
     -     -5  -8734  -9776   -894  -1115   -701  -1378      *      * 
    22   3278  -3029  -4313  -4358   1226  -3631   1888  -3550  -4162  -3449  -3095  -3528  -4147  -3757  -4046  -2969  -3040  -3298  -1983   -885    22
     -   -149   -500    233     43   -381    399    106   -626    210   -466   -720    275    394     45     96    359    117   -369   -294   -249 
     -     -5  -8734  -9776   -894  -1115   -701  -1378      *      * 
    23    290  -2032  -1621    630   1476  -2459  -1161  -1728   -942  -1944   1621    736  -2541   -870   1405  -1409  -1263  -1526  -2356   2560    23
     -   -149   -500    233     43   -381    399    106   -626    210   -466   -720    275    394     45     96    359    117   -369   -294   -249 
     -     -5  -8734  -9776   -894  -1115   -701  -1378      *      * 
    24  -5953  -4918  -5968  -6321  -1949  -5410  -3289  -5588  -6191  -4923  -4996  -5324  -5681  -5455  -5672  -5856  -5994  -5654  -2582   4917    24
     -   -149   -500    233     43   -381    399    106   -626    210   -466   -720    275    394     45     96    359    117   -369   -294   -249 
     -     -5  -8734  -9776   -894  -1115   -701  -1378      *      * 
    25    339  -1946  -3738  -3358  -2123  -3184  -2645  -1120  -3120   1657  -1264   3016  -3474  -2859  -3112  -2384  -1963    792  -2754  -2407    25
     -   -149   -500    233     43   -381    399    106   -626    210   -466   -720    275    394     45     96    359    117   -369   -294   -249 
     -     -5  -8734  -9776   -894  -1115   -701  -1378      *      * 
    26    312  -1366  -3093  -2495  -1336    234  -1705   1399  -2208    678   -564  -2281  -2930   1722    565  -1925  -1352   1360  -1814  -1452    26
     -   -149   -500    233     43   -381    399    106   -626    210   -466   -720    275    394     45     96    359    117   -369   -294   -249 
     -     -5  -8734  -9776   -894  -1115   -701  -1378      *      * 
    27  -3308  -2810  -5907  -5493  -2565  -5649  -5080   2537  -5367   1023   1877  -5312  -5268  -4907  -5289  -4968  -3268   2432  -4219  -4042    27
     -   -149   -500    233     43   -381    399    106   -626    210   -466   -720    275    394     45     96    359    117   -369   -294   -249 
     -     -5  -8734  -9776   -894  -1115   -701  -1378      *      * 
    28  -4878  -4128  -6059  -6131   4336  -5757  -2679  -2485  -5789    234  -1827  -4884  -5502  -4626  -5224  -5225  -4777  -3155  -1874   -790    28
     -   -149   -500    233     43   -381    399    106   -626    210   -466   -720    275    394     45     96    359    117   -369   -294   -249 
     -     -5  -8734  -9776   -894  -1115   -701  -1378      *      * 
    29  -2608  -3650   2384  -1778  -5297   1276  -2889  -5232  -3301  -5228  -4502  -2037  -3586  -2620  -4070   2710  -2913  -4321  -5380  -4583    29
     -   -149   -500    233     43   -381    399    106   -626    210   -466   -720    275    394     45     96    359    117   -369   -294   -249 
     -     -5  -8734  -9776   -894  -1115   -701  -1378      *      * 
    30  -2634  -4257   2598    658  -4337  -2899  -1969  -4326  -1793  -4217  -3448  -1503  -3293  -1604   2270  -2384  -2632  -3873  -4279   2719    30
     -   -149   -500    233     43   -381    399    106   -626    210   -466   -720    275    394     45     96    359    117   -369   -294   -249 
     -     -5  -8734  -9776   -894  -1115   -701  -1378      *      * 
    31   2407   2330  -4842  -4732  -3421  -2857  -3697  -2150  -4375  -3154  -2554  -3426  -3521  -3949  -4135  -2179   1587   1985  -3952  -3682    31
     -   -149   -500    233     43   -381    399    106   -626    210   -466   -720    275    394     45     96    359    117   -369   -294   -249 
     -     -5  -8734  -9776   -894  -1115   -701  -1378      *      * 
    32  -1650  -1733  -3920  -3442  -2059    394  -2503   1533  -3131  -1885  -1262  -2883  -3274  -2814  -3052   1145   2313   1403  -2571  -2229    32
     -   -149   -500    233     43   -381    399    106   -626    210   -466   -720    275    394     45     96    359    117   -369   -294   -249 
     -     -5  -8734  -9776   -894  -1115   -701  -1378      *      * 
    33  -3318  -4926   3615  -1428   1196  -3158  -2502  -5208  -3053  -5008  -4539   1862  -3737  -2345  -3971  -2983  -3440  -4735  -4199  -3073    33
     -   -149   -500    233     43   -381    399    106   -626    210   -466   -720    275    394     45     96    359    117   -369   -294   -249 
     -     -5  -8734  -9776   -894  -1115   -701  -1378      *      * 
    34   1713  -2817   1532   1370  -3137  -2276   -959  -2889    703  -2832  -1911   -910  -2387   -504    650    358  -1281  -2439  -2999  -2312    34
     -   -149   -500    233     43   -381    399    106   -626    210   -466   -720    275    394     45     96    359    117   -369   -294   -249 
     -     -5  -8734  -9776   -894  -1115   -701  -1378      *      * 
    35    192  -2865  -5280  -4825   2567  -4698  -2663  -1592  -4447   2396  -1017  -4141  -4536  -3742  -4127  -3850  -3125  -1996   2713  -1167    35
     -   -149   -500    233     43   -381    399    106   -626    210   -466   -720    275    394     45     96    359    117   -369   -294   -249 
     -     -5  -8734  -9776   -894  -1115   -701  -1378      *      * 
    36  -2455  -2210  -4638  -4074   1180  -3989  -2430  -1264  -3690   1889   3185   1641  -3929  -3175  -3456  -3098  -2381  -1472   2629  -1322    36
     -   -149   -500    233     43   -381    399    106   -626    210   -466   -720    275    394     45     96    359    117   -369   -294   -249 
     -     -5  -8734  -9776   -894  -1115   -701  -1378      *      * 
    37    113  -2668    487   1773  -2965    119   -897    178    728   -340  -1764   -881  -2329   -445    820  -1145  -1192  -2277  -2866    947    37
     -   -149   -500    233     43   -381    399    106   -626    210   -466   -720    275    394     45     96    359    117   -369   -294   -249 
     -     -5  -8734  -9776   -894  -1115   -701  -1378      *      * 
    38    274  -2261  -1389   1361    755  -2359   3009  -2055   -734  -2204  -1400  -1101  -2447   -676    515    243  -1231   1017  -2557  -1997    38
     -   -149   -500    233     43   -381    399    106   -626    210   -466   -720    275    394     45     96    359    117   -369   -294   -249 
     -     -5  -8734  -9776   -894  -1115   -701  -1378      *      * 
    39  -1990  -1775  -4338  -3710   1084  -3586   2586   2313  -3323   1060   1879  -3233  -3565  -2882  -3107  -2685  -1924    774  -2197  -1908    39
     -   -149   -500    233     43   -381    399    106   -626    210   -466   -720    275    394     45     96    359    117   -369   -294   -249 
     -     -5  -8734  -9776   -894  -1115   -701  -1378      *      * 
    40  -5468  -5017  -5989  -6368  -6686   3850  -5813  -7535  -6633  -7097  -6847  -6088  -5575  -6431  -6174  -5792  -5828  -6831  -5594  -6667    40
     -   -149   -500    233     43   -381    399    106   -626    210   -466   -720    275    394     45     96    359    117   -369   -294   -249 
     -     -5  -8734  -9776   -894  -1115   -701  -1378      *      * 
    41  -3852  -3315  -6324  -5796  -1996  -6040  -4970    937  -5605   2619   1969  -5731  -5353  -4655  -5249  -5356  -3748   1524  -3743  -3843    41
     -   -149   -500    233     43   -381    399    106   -626    210   -466   -720    275    394     45     96    359    117   -369   -294   -249 
     -     -5  -8734  -9776   -894  -1115   -701  -1378      *      * 
    42  -2222  -3140   2543  -1979  -4905   1945  -2835  -4748  -3024  -4802  -3975  -2134  -3425  -2547  -3599   1203   1610  -3852  -4985  -4341    42
     -   -149   -500    233     43   -381    399    106   -626    210   -466   -720    275    394     45     96    359    117   -369   -294   -249 
     -     -5  -8734  -9776   -894  -1115   -701  -1378      *      * 
    43    938  -1286  -3462  -2845    948  -2924  -1779    788    358   1355   -486  -2470    531  -2180  -2405     15  -1351   -702   2350  -1388    43
     -   -149   -500    233     43   -381    399    106   -626    210   -466   -720    275    394     45     96    359    117   -369   -294   -249 
     -     -5  -8734  -9776   -894  -1115   -701  -1378      *      * 
    44    213  -2760   2278    706  -3080  -2242   -912  -2832    711  -2776  -1851    909  -2343    988  -1009    277    553  -2382  -2943  -2258    44
     -   -149   -500    233     43   -381    399    106   -626    210   -466   -720    275    394     45     96    359    117   -369   -294   -249 
     -     -5  -8734  -9776   -894  -1115   -701  -1378      *      * 
    45    291  -2344  -1396   1243  -2519  -2418  -1171  -2167   -887  -2322  -1525    690  -2542   -811  -1347    159  -1347    314  -2676   3330    45
     -   -149   -500    233     43   -381    399    106   -626    210   -466   -720    275    394     45     96    359    117   -369   -294   -249 
     -     -5  -8734  -9776   -894  -1115   -701  -1378      *      * 
    46  -1989  -2144  -3135  -2378  -2249  -3246  -1814   1522    685  -1976  -1352  -2329  -3281  -1675   2707  -2337    694   1330  -2571  -2219    46
     -   -149   -500    233     43   -381    399    106   -626    210   -466   -720    275    394     45     96    359    117   -369   -294   -249 
     -     -5  -8734  -9776   -894  -1115   -701  -1378      *      * 
    47    201  -3079   1409   2233  -3388    -14  -1158  -3152   1462  -3090  -2182  -1022  -2561   1163  -1335  -1424  -1519  -2697  -3259  -2548    47
     -   -149   -500    233     43   -381    399    106   -626    210   -466   -720    275    394     45     96    359    117   -369   -294   -249 
     -     -5  -8734  -9776   -894  -1115   -701  -1378      *      * 
    48   1796  -2789  -1110    693  -3112  -2273   -945  -2860   -523  -2805  -1885   1640  -2377   1801    656    358  -1263  -2414  -2973  -2292    48
     -   -149   -500    233     43   -381    399    106   -626    210   -466   -720    275    394     45     96    359    117   -369   -294   -249 
     -   -269  -8734  -2575   -894  -1115   -701  -1378      *      * 
    49  -1141  -2119  -1231    787  -2275  -2201   -882  -1919   -548    680  -1257   -941  -2289   -509   1665   1046    841  -1652  -2407   1295    49
     -   -149   -500    233     43   -381    399    106   -626    210   -466   -720    275    394     45     96    359    117   -369   -294   -249 
     -     -6  -8471  -9513   -894  -1115   -258  -2610      *      * 
    50    148  -3122  -1688  -1075  -3529   1867   1771  -3205    892  -3097  -2224  -1328  -2756   2493    912  -1659  -1684  -2798  -3192  -2639    50
     -   -149   -500    233     43   -381    399    106   -626    210   -466   -720    275    394     45     96    359    117   -369   -294   -249 
     -     -5  -8734  -9776   -894  -1115   -701  -1378      *      * 
    51  -1691   2246  -2957  -2425  -1234    168   3119  -1314  -2181     87   -967    568  -3118  -1981  -2305  -2092  -1642  -1212  -1764   3132    51
     -   -149   -500    233     43   -381    399    106   -626    210   -466   -720    275    394     45     96    359    117   -369   -294   -249 
     -     -5  -8734  -9776   -894  -1115   -701  -1378      *      * 
    52  -1790  -2407  -4623  -4906  -5052    612  -4281  -4870  -4828  -5123  -4165  -3402  -3479  -4321  -4573   2500   2895  -3591  -5267  -5199    52
     -   -149   -500    233     43   -381    399    106   -626    210   -466   -720    275    394     45     96    359    117   -369   -294   -249 
     -     -5  -8734  -9776   -894  -1115   -701  -1378      *      * 
    53    228  -1408  -3949  -3326  -1386  -3185  -2077   1641  -2935   1607   -601  -2827  -3223  -2566  -2747  -2277    596   1422  -1934   1213    53
     -   -149   -500    233     43   -381    399    106   -626    210   -466   -720    275    394     45     96    359    117   -369   -294   -249 
     -     -5  -8734  -9776   -894  -1115   -701  -1378      *      * 
    54  -5423  -4347  -5798  -6155   3842  -5671  -1882  -4306  -5716  -3609  -3708  -4303  -5535  -4443  -5080  -4938  -5278  -4469  -1128   3534    54
     -   -149   -500    233     43   -381    399    106   -626    210   -466   -720    275    394     45     96    359    117   -369   -294   -249 
     -     -5  -8734  -9776   -894  -1115   -701  -1378      *      * 
    55  -3702  -3985  -5472  -5809  -5867  -4157  -5238  -6053  -5809  -6118  -5596  -4959  -4834  -5574  -5495  -3970   4076  -5197  -5416  -5867    55
     -   -149   -500    233     43   -381    399    106   -626    210   -466   -720    275    394     45     96    359    117   -369   -294   -249 
     -     -5  -8734  -9776   -894  -1115   -701  -1378      *      * 
    56   1098  -2452  -5164  -4589  -1867  -4524  -3497   -729  -4262   2107   2033  -4203  -4376  -3736  -4045  -3681  -2703   1919  -3023  -2832    56
     -   -149   -500    233     43   -381    399    106   -626    210   -466   -720    275    394     45     96    359    117   -369   -294   -249 
     -     -5  -8734  -9776   -894  -1115   -701  -1378      *      * 
    57  -3470  -5160  -1118   3681  -5540  -3232  -2730  -5646  -3078  -5466  -4926   1198  -3824  -2442  -3927  -3122  -3595  -5065  -5451  -4530    57
     -   -149   -500    233     43   -381    399    106   -626    210   -466   -720    275    394     45     96    359    117   -369   -294   -249 
     -     -5  -8734  -9776   -894  -1115   -701  -1378      *      * 
    58    136   2881  -2682    234  -1498  -2788  -1617    799  -1895  -1368   -702    750  -2864  -1703  -2059  -1821   2229    611  -1948  -1565    58
     -   -149   -500    233     43   -381    399    106   -626    210   -466   -720    275    394     45     96    359    117   -369   -294   -249 
     -     -5  -8734  -9776   -894  -1115   -701  -1378      *      * 
    59  -4207  -4666  -3017  -3157  -3645  -4197   5210  -5504  -2547  -5101  -4692  -3295  -4595   1329  -2619  -4090  -4236  -5184  -3883  -3089    59
     -   -149   -500    233     43   -381    399    106   -626    210   -466   -720    275    394     45     96    359    117   -369   -294   -249 
     -     -5  -8734  -9776   -894  -1115   -701  -1378      *      * 
    60  -2959  -2505  -5567  -5163  -2921  -5235  -4754   2198  -5017    843  -1723  -4890  -5045  -4813  -5037  -4512   1367   2529  -4303  -3897    60
     -   -149   -500    233     43   -381    399    106   -626    210   -466   -720    275    394     45     96    359    117   -369   -294   -249 
     -     -5  -8734  -9776   -894  -1115   -701  -1378      *      * 
    61    415   3010  -2031  -1477  -2180  -2563  -1459  -1769  -1284  -2019   1694   1477  -2722  -1226   2006  -1579   1319  -1569  -2478  -2021    61
     -   -149   -500    233     43   -381    399    106   -626    210   -466   -720    275    394     45     96    359    117   -369   -294   -249 
     -     -5  -8734  -9776   -894  -1115   -701  -1378      *      * 
    62  -5423  -4340  -5791  -6147   2704  -5678   2887  -4313  -5701  -3619  -3715  -4288  -5533  -4428  -5067  -4927  -5272  -4468  -1110   4050    62
     -   -149   -500    233     43   -381    399    106   -626    210   -466   -720    275    394     45     96    359    117   -369   -294   -249 
     -     -5  -8734  -9776   -894  -1115   -701  -1378      *      * 
    63  -4141  -3609  -6519  -6050  -1956  -6121  -5128  -1145  -5825   3147   -747  -6004  -5454  -4741  -5381  -5562  -4050    608  -3748  -3864    63
     -   -149   -500    233     43   -381    399    106   -626    210   -466   -720    275    394     45     96    359    117   -369   -294   -249 
     -     -5  -8734  -9776   -894  -1115   -701  -1378      *      * 
    64    212  -2750  -1133   -594  -3076     53   2911  -2820   -489  -2768  -1848   1683  -2358   1147   1559    274  -1235  -2377  -2936  -2262    64
     -   -149   -500    233     43   -381    399    106   -626    210   -466   -720    275    394     45     96    359    117   -369   -294   -249 
     -     -5  -8734  -9776   -894  -1115   -701  -1378      *      * 
    65  -5659  -5377  -3859   3953  -6523  -4864  -4914  -7278  -5400  -6837  -6622  -4558  -5368  -4983  -5606  -5606  -5818  -6849  -5565  -6166    65
     -   -149   -500    233     43   -381    399    106   -626    210   -466   -720    275    394     45     96    359    117   -369   -294   -249 
     -     -5  -8734  -9776   -894  -1115   -701  -1378      *      * 
    66   1066  -2240  -5032  -4489  -2144  -4444  -3494   1053  -4189   1423   1868  -4094  -4344  -3800  -4040  -3604  -2525   2329  -3156  -2859    66
     -   -149   -500    233     43   -381    399    106   -626    210   -466   -720    275    394     45     96    359    117   -369   -294   -249 
     -     -5  -8734  -9776   -894  -1115   -701  -1378      *      * 
    67  -1413  -2375  -1521   -955  -2508  -2464   2593  -2180   2442    -95  -1515  -1205  -2548   -745  -1114    233    483  -1916  -2626   1145    67
     -   -149   -500    233     43   -381    399    106   -626    210   -466   -720    275    394     45     96    359    117   -369   -294   -249 
     -     -5  -8734  -9776   -894  -1115   -701  -1378      *      * 
    68   1212  -2826  -2390   1315  -2752  -3282  -2781  -2149  -2859   2551  -1780  -2585  -3680  -2643  -3112  -2668  -2553  -2241  -3541  -3184    68
     -   -149   -500    233     43   -381    399    106   -626    210   -466   -720    275    394     45     96    359    117   -369   -294   -249 
     -     -5  -8734  -9776   -894  -1115   -701  -1378      *      * 
    69  -3169  -4737   1035  -1414  -5504   3380  -2667  -5527  -3119  -5395  -4813   1091  -3683  -2377  -4087  -2889  -3351  -4839  -5529  -4508    69
     -   -149   -500    233     43   -381    399    106   -626    210   -466   -720    275    394     45     96    359    117   -369   -294   -249 
     -     -5  -8734  -9776   -894  -1115   -701  -1378      *      * 
    70    900  -3010   2047   1418  -3319  -2366   1728  -3080   -745  -3021  -2110   -994  -2518   1849  -1273  -1372    382  -2627  -3192  -2487    70
     -   -149   -500    233     43   -381    399    106   -626    210   -466   -720    275    394     45     96    359    117   -369   -294   -249 
     -     -5  -8734  -9776   -894  -1115   -701  -1378      *      * 
    71    213  -2736    677   1718  -3055  -2238   -900  -2804    780  -2751  -1827   -874   1450   -441   1361  -1150  -1209     52  -2920  -2239    71
     -   -149   -500    233     43   -381    399    106   -626    210   -466   -720    275    394     45     96    359    117   -369   -294   -249 
     -     -5  -8734  -9776   -894  -1115   -701  -1378      *      * 
    72  -3806  -3297  -6206  -5691   1941  -5849  -4501   -972  -5461   2013   -779  -5496  -5256  -4534  -5099  -5134  -3705   2595  -3438  -3224    72
     -   -149   -500    233     43   -381    399    106   -626    210   -466   -720    275    394     45     96    359    117   -369   -294   -249 
     -     -5  -8734  -9776   -894  -1115   -701  -1378      *      * 
    73  -1273  -2398  -1280    489  -2594  -2308   1682    340   -632  -2359   1653    782  -2397   1109    700  -1229   1252  -1952   2071   1008    73
     -   -149   -500    233     43   -381    399    106   -626    210   -466   -720    275    394     45     96    359    117   -369   -294   -249 
     -     -5  -8734  -9776   -894  -1115   -701  -1378      *      * 
    74  -3020  -2544  -5659  -5286  -3072  -5386  -5061   1824  -5179    216  -1835  -5042  -5174  -5032  -5249  -4696    467   3123  -4568  -4123    74
     -   -149   -500    233     43   -381    399    106   -626    210   -466   -720    275    394     45     96    359    117   -369   -294   -249 
     -     -5  -8734  -9776   -894  -1115   -701  -1378      *      * 
    75  -1254  -2725    672   1282  -3045  -2227   -885  -2795    791   -355  -1814   -862  -2320    989   1454    349   1240  -2346  -2908  -2226    75
     -   -149   -500    233     43   -381    399    106   -626    210   -466   -720    275    394     45     96    359    117   -369   -294   -249 
     -     -5  -8734  -9776   -894  -1115   -701  -1378      *      * 
    76  -2558  -2276  -4939  -4353   1082  -4269  -3187   -734  -4009   1841   -769  -3931  -4167  -3518  -3796  -3407   1843   2030  -2790  -2526    76
     -   -149   -500    233     43   -381    399    106   -626    210   -466   -720    275    394     45     96    359    117   -369   -294   -249 
     -     -5  -8734  -9776   -894  -1115   -701  -1378      *      * 
    77  -3848  -3755  -4247  -3843   1336  -4659   1989  -3600  -3288  -3272  -3032  -3398  -4631   3252   1736  -3754  -3745  -3579   2792   1717    77
     -   -149   -500    233     43   -381    399    106   -626    210   -466   -720    275    394     45     96    359    117   -369   -294   -249 
     -     -5  -8734  -9776   -894  -1115   -701  -1378      *      * 
    78  -4313  -3700  -6696  -6159  -1890  -6490  -5231   1538  -5962   3041   -664  -6255  -5550  -4747  -5459  -5926  -4171  -1820  -3726  -3911    78
     -   -149   -500    233     43   -381    399    106   -626    210   -466   -720    275    394     45     96    359    117   -369   -294   -249 
     -     -5  -8734  -9776   -894  -1115   -701  -1378      *      * 
    79  -3125  -2788  -5060  -4647   -896  -4535   1901    729  -4210   2584  -1295  -3881  -4435  -3598  -3924  -3674  -3043  -2033  -1696   2357    79
     -   -149   -500    233     43   -381    399    106   -626    210   -466   -720    275    394     45     96    359    117   -369   -294   -249 
     -     -5  -8734  -9776   -894  -1115   -701  -1378      *      * 
    80  -3032  -4951   2703   1634  -5131   1681  -2310  -5058  -2557  -4921  -4246    980  -3493  -1976  -3423    266  -3099  -4524  -5117  -4090    80
     -   -149   -500    233     43   -381    399    106   -626    210   -466   -720    275    394     45     96    359    117   -369   -294   -249 
     -     -5  -8734  -9776   -894  -1115   -701  -1378      *      * 
    81   1147  -1550  -3498  -2920    909  -3108   2562  -1072  -2608  -1394   -762  -2571  -3167  -2291  -2558    156  -1594    642  -1653   3104    81
     -   -149   -500    233     43   -381    399    106   -626    210   -466   -720    275    394     45     96    359    117   -369   -294   -249 
     -     -5  -8734  -9776   -894  -1115   -701  -1378      *      * 
    82  -5626  -5393   4206  -4141  -6535  -4828  -4891  -7344  -5528  -6890  -6675  -4467  -5342  -4957  -5813  -5549  -5793  -6883  -5585  -6163    82
     -   -149   -500    233     43   -381    399    106   -626    210   -466   -720    275    394     45     96    359    117   -369   -294   -249 
     -     -5  -8734  -9776   -894  -1115   -701  -1378      *      * 
    83  -1734  -3251   2471   1411  -3547  -2484  -1299  -3318   -975  -3257  -2365  -1108  -2686   -865   1355   1151  -1691  -2866  -3428   1071    83
     -   -149   -500    233     43   -381    399    106   -626    210   -466   -720    275    394     45     96    359    117   -369   -294   -249 
     -     -5  -8734  -9776   -894  -1115   -701  -1378      *      * 
    84  -5554  -5138  -5428  -5115  -6317  -5042  -4373  -6654   4036  -6195  -5792  -5033  -5375  -4226  -3310  -5657  -5500  -6353  -5206  -5743    84
     -   -149   -500    233     43   -381    399    106   -626    210   -466   -720    275    394     45     96    359    117   -369   -294   -249 
     -     -5  -8734  -9776   -894  -1115   -701  -1378      *      * 
    85  -5900  -5220  -6000  -5743  -6410  -5184  -4850  -7034  -4022  -6518  -6202  -5602  -5556  -4849   4249  -6109  -5915  -6717  -5327  -6003    85
     -   -149   -500    233     43   -381    399    106   -626    210   -466   -720    275    394     45     96    359    117   -369   -294   -249 
     -     -5  -8734  -9776   -894  -1115   -701  -1378      *      * 
    86  -3168  -2740  -5676  -5182  -2247  -5237  -4389    988  -4954   2751  -1077  -4911  -4943  -4420  -4784  -4474    434    967  -3695  -3539    86
     -   -149   -500    233     43   -381    399    106   -626    210   -466   -720    275    394     45     96    359    117   -369   -294   -249 
     -     -5  -8734  -9776   -894  -1115   -701  -1378      *      * 
    87  -3636  -4035  -4380  -3164  -3251  -4152   4768  -4014   -827     42  -3192  -2966  -4143  -1807   1852  -3589  -3369  -3932  -3258  -2639    87
     -   -149   -500    233     43   -381    399    106   -626    210   -466   -720    275    394     45     96    359    117   -369   -294   -249 
     -     -5  -8734  -9776   -894  -1115   -701  -1378      *      * 
    88   1080   2229  -3853  -3222   1785  -3069  -1950    683  -2824    831   -522  -2714  -3114  -2450  -2629  -2157    602   1347  -1812  -1469    88
     -   -149   -500    233     43   -381    399    106   -626    210   -466   -720    275    394     45     96    359    117   -369   -294   -249 
     -     -5  -8734  -9776   -894  -1115   -701  -1378      *      * 
    89  -5227  -4239  -5756  -6053   3416  -5611   2807  -4117  -5609    994  -3539  -4264  -5471  -4384  -5003  -4849  -5087  -4272  -1121   2560    89
     -   -149   -500    233     43   -381    399    106   -626    210   -466   -720    275    394     45     96    359    117   -369   -294   -249 
     -     -5  -8734  -9776   -894  -1115   -701  -1378      *      * 
    90  -1366  -1633  -2224    396    917  -2663   2963  -1203  -1486    682   2638  -1731  -2733    972  -1762  -1660    530  -1078  -2036  -1620    90
     -   -149   -500    233     43   -381    399    106   -626    210   -466   -720    275    394     45     96    359    117   -369   -294   -249 
     -     -5  -8734  -9776   -894  -1115   -701  -1378      *      * 
    91    909  -2745  -1256   2230  -3177  -2331  -1085  -2913   -665  -2883  -1976  -1046  -2473   -639   1453    196   1330  -2463  -3064  -2407    91
     -   -149   -500    233     43   -381    399    106   -626    210   -466   -720    275    394     45     96    359    117   -369   -294   -249 
     -     -5  -8734  -9776   -894  -1115   -701  -1378      *      * 
    92  -4304  -3692  -6702  -6120  -1843  -6497  -5167   2152  -5923   1975   3800  -6221  -5516  -4682  -5405  -5875  -4147  -1904  -3676  -3900    92
     -   -149   -500    233     43   -381    399    106   -626    210   -466   -720    275    394     45     96    359    117   -369   -294   -249 
     -     -5  -8734  -9776   -894  -1115   -701  -1378      *      * 
    93  -1445  -1565  -2607  -2024    978  -2803   2462  -1112    480    738   -755  -1994  -2866  -1623   1468  -1825    510  -1003   2574   1052    93
     -   -149   -500    233     43   -381    399    106   -626    210   -466   -720    275    394     45     96    359    117   -369   -294   -249 
     -     -5  -8734  -9776   -894  -1115   -701  -1378      *      * 
    94  -1270  -2721    603   -575  -3037  -2244   2545    143    719   -540  -1813   2149  -2337   1239    570  -1154  -1208  -2341  -2905  -2231    94
     -   -149   -500    233     43   -381    399    106   -626    210   -466   -720    275    394     45     96    359    117   -369   -294   -249 
     -     -5  -8734  -9776   -894  -1115   -701  -1378      *      * 
    95   2123  -2694    618   1296  -2968  -2342  -1072    318   -713  -2706  -1835  -1020    323   -645  -1216  -1312    667  -2295  -2949  -2303    95
     -   -149   -500    233     43   -381    399    106   -626    210   -466   -720    275    394     45     96    359    117   -369   -294   -249 
     -     -5  -8734  -9776   -894  -1115   -701  -1378      *      * 
    96    212  -2773   2283   -580  -3094    759   -929  -2845    784  -2790  -1867    820  -2359   -472    827  -1180    554  -2396  -2959  -2275    96
     -   -149   -500    233     43   -381    399    106   -626    210   -466   -720    275    394     45     96    359    117   -369   -294   -249 
     -     -5  -8734  -9776   -894  -1115   -701  -1378      *      * 
    97  -1716  -3234   1668   1447    564   1584  -1290  -3300   -978  -3243  -2349  -1095  -2672   1068  -1526   1003  -1674  -2848  -3420  -2695    97
     -   -149   -500    233     43   -381    399    106   -626    210   -466   -720    275    394     45     96    359    117   -369   -294   -249 
     -     -5  -8734  -9776   -894  -1115   -701  -1378      *      * 
    98  -1496  -2777   2009   1313  -3025   1485  -1154  -2728   -823  -2772  -1914  -1069  -2546   -737  -1332  -1405    482    246   2389  -2379    98
     -   -149   -500    233     43   -381    399    106   -626    210   -466   -720    275    394     45     96    359    117   -369   -294   -249 
     -  -1046  -8734   -962   -894  -1115   -701  -1378      *      * 
    99   -816  -2187   1331   1204  -2298  -1719   -430  -2181    -77  -2173  -1297   -367  -1854   1633   -583   -704   -761  -1785   3040   1920    99
     -   -149   -500    233     43   -381    399    106   -626    210   -466   -720    275    394     45     96    359    117   -369   -294   -249 
     -    -10  -7698  -8740   -894  -1115   -112  -3741      *      * 
   100     57  -2052  -4714  -4207  -2157  -3858  -3174   -502  -3877   2120  -1199  -3687  -3974  -3524  -3731  -3043    515   2307  -2982  -2656   100
     -   -149   -500    233     43   -381    399    106   -626    210   -466   -720    275    394     45     96    359    117   -369   -294   -249 
     -     -5  -8734  -9776   -894  -1115   -701  -1378      *      * 
   101   1600   2136  -3977  -3361  -1447  -3213  -2131   1576  -2976    716   -660  -2864  -3260  -2613  -2795    186  -1575   1403  -1995  -1648   101
     -   -149   -500    233     43   -381    399    106   -626    210   -466   -720    275    394     45     96    359    117   -369   -294   -249 
     -     -5  -8734  -9776   -894  -1115   -701  -1378      *      * 
   102   3485  -2433  -4766  -5099  -5075  -2703  -4365  -4904  -4963  -5173  -4224  -3469  -3513  -4440  -4649    415  -2300  -3623  -5288  -5231   102
     -   -149   -500    233     43   -381    399    106   -626    210   -466   -720    275    394     45     96    359    117   -369   -294   -249 
     -     -5  -8734  -9776   -894  -1115   -701  -1378      *      * 
   103    274  -2376  -4651  -4714  -3918  -2812  -3946  -3106  -4368   -241  -3026  -3427  -3545  -4043  -4182  -2164   3712  -2698  -4478  -4256   103
     -   -149   -500    233     43   -381    399    106   -626    210   -466   -720    275    394     45     96    359    117   -369   -294   -249 
     -     -5  -8734  -9776   -894  -1115   -701  -1378      *      * 
   104    273  -2143  -1847  -1337  -2457    135  -1452  -2082  -1241  -2292   1788   1617  -2687  -1154  -1650   2227  -1430  -1825  -2698   1215   104
     -   -149   -500    233     43   -381    399    106   -626    210   -466   -720    275    394     45     96    359    117   -369   -294   -249 
     -     -5  -8734  -9776   -894  -1115   -701  -1378      *      * 
   105  -5659  -5377  -3859   3953  -6523  -4864  -4914  -7278  -5400  -6837  -6622  -4558  -5368  -4983  -5606  -5606  -5818  -6849  -5565  -6166   105
     -   -149   -500    233     43   -381    399    106   -626    210   -466   -720    275    394     45     96    359    117   -369   -294   -249 
     -     -5  -8734  -9776   -894  -1115   -701  -1378      *      * 
   106  -1550  -2533  -1483  -1039  -2748  -2527   1668  -2396   -888  -2530  -1733    889  -2664   3046  -1291  -1538    576   1632  -2849  -2290   106
     -   -149   -500    233     43   -381    399    106   -626    210   -466   -720    275    394     45     96    359    117   -369   -294   -249 
     -     -5  -8734  -9776   -894  -1115   -701  -1378      *      * 
   107  -4422  -3830  -6680  -6164  -1851  -6365  -5089  -1360  -5869   1356   4876  -6211  -5521  -4694  -5356  -5849  -4281  -2198  -3647  -3778   107
     -   -149   -500    233     43   -381    399    106   -626    210   -466   -720    275    394     45     96    359    117   -369   -294   -249 
     -     -5  -8734  -9776   -894  -1115   -701  -1378      *      * 
   108  -3065  -2929  -5329  -4881  -1864  -4492  -3839  -1371  -4485   2185   3304  -4435  -4511  -3907  -4245   1781  -3101  -1906  -3234  -3119   108
     -   -149   -500    233     43   -381    399    106   -626    210   -466   -720    275    394     45     96    359    117   -369   -294   -249 
     -     -5  -8734  -9776   -894  -1115   -701  -1378      *      * 
   109  -4493  -3857  -6814  -6242  -1816  -6602  -5212  -1330  -6010   2866   3411  -6390  -5571  -4705  -5444  -6055  -4323  -2209  -3660  -3880   109
     -   -149   -500    233     43   -381    399    106   -626    210   -466   -720    275    394     45     96    359    117   -369   -294   -249 
     -     -5  -8734  -9776   -894  -1115   -701  -1378      *      * 
   110  -4224  -4438  -4240  -4575  -5208   2384   4771  -6525  -5001  -6282  -5820  -4497  -4974  -4878  -5006  -4389  -4580  -5729  -5038  -4850   110
     -   -149   -500    233     43   -381    399    106   -626    210   -466   -720    275    394     45     96    359    117   -369   -294   -249 
     -     -5  -8734  -9776   -894  -1115   -701  -1378      *      * 
   111  -3150  -2644  -5819  -5479  -3113  -5631  -5492   2263  -5421  -1857   2773  -5290  -5351  -5279  -5530  -4990  -3135   2941  -4814  -4388   111
     -   -149   -500    233     43   -381    399    106   -626    210   -466   -720    275    394     45     96    359    117   -369   -294   -249 
     -     -5  -8734  -9776   -894  -1115   -701  -1378      *      * 
   112  -3190  -4963   3815  -1290  -5469  -3021  -2557  -5484  -3000  -5338  -4764    985  -3631  -2258  -3999    129  -3341  -4845  -5522  -4418   112
     -   -149   -500    233     43   -381    399    106   -626    210   -466   -720    275    394     45     96    359    117   -369   -294   -249 
     -     -5  -8734  -9776   -894  -1115   -701  -1378      *      * 
   113    234  -1665  -2323  -1743  -1670  -2714  -1470  -1230  -1481   1177   2582  -1800  -2784   1789    535  -1720   1362  -1111  -2071  -1665   113
     -   -149   -500    233     43   -381    399    106   -626    210   -466   -720    275    394     45     96    359    117   -369   -294   -249 
     -     -5  -8734  -9776   -894  -1115   -701  -1378      *      * 
   114    112  -2724    494    703  -3045  -2224   1574  -2795   1382  -2740  -1813    891  -2317   -423    824    349   1279  -2346  -2907  -2224   114
     -   -149   -500    233     43   -381    399    106   -626    210   -466   -720    275    394     45     96    359    117   -369   -294   -249 
     -     -5  -8734  -9776   -894  -1115   -701  -1378      *      * 
   115   1605  -2162  -2141  -1630  -2680   1547  -1706    524  -1515  -2517  -1745  -1734  -2802    986  -1903    391   1490  -1999  -2924  -2444   115
     -   -149   -500    233     43   -381    399    106   -626    210   -466   -720    275    394     45     96    359    117   -369   -294   -249 
     -     -5  -8734  -9776   -894  -1115   -701  -1378      *      * 
   116  -2397  -3270  -2302  -2203  -4704   1846  -2362  -4379  -1571  -4286  -3502    910   2157  -1998   2686  -2422  -2561  -3742  -4311  -3924   116
     -   -149   -500    233     43   -381    399    106   -626    210   -466   -720    275    394     45     96    359    117   -369   -294   -249 
     -     -5  -8734  -9776   -894  -1115   -701  -1378      *      * 
   117  -3762  -4297  -4895  -3062  -5296  -4181  -1922  -4487   2232  -4068  -3432  -2844  -4071   1017   3480  -3626  -3356  -4298  -3858  -3845   117
     -   -149   -500    233     43   -381    399    106   -626    210   -466   -720    275    394     45     96    359    117   -369   -294   -249 
     -     -5  -8734  -9776   -894  -1115   -701  -1378      *      * 
   118    399  -2269  -4317  -4148  -3984  -2667  -3582  -3593  -3916  -3926  -3130  -3152   1807  -3594  -3892   2486    676   1418  -4315  -4063   118
     -   -149   -500    233     43   -381    399    106   -626    210   -466   -720    275    394     45     96    359    117   -369   -294   -249 
     -     -5  -8734  -9776   -894  -1115   -701  -1378      *      * 
   119   2146  -2545    608  -1039  -2950  -2445  -1345  -2599    783  -2724  -1896  -1292  -2644   -958  -1503    368  -1494   1658  -3031  -2442   119
     -   -149   -500    233     43   -381    399    106   -626    210   -466   -720    275    394     45     96    359    117   -369   -294   -249 
     -     -5  -8734  -9776   -894  -1115   -701  -1378      *      * 
   120   2235  -2781  -4727  -5062  -5289  -3026  -4529  -5171  -5072  -5398  -4526  -3743   3574  -4624  -4809  -2460  -2678  -3966  -5328  -5397   120
     -   -149   -500    233     43   -381    399    106   -626    210   -466   -720    275    394     45     96    359    117   -369   -294   -249 
     -     -5  -8734  -9776   -894  -1115   -701  -1378      *      * 
   121    182  -2980  -5264  -5064   4131  -4182  -2919  -1931  -4697  -1438   1846  -4122  -4445  -4034  -4391  -3472  -3154  -2245  -2301  -1385   121
     -   -149   -500    233     43   -381    399    106   -626    210   -466   -720    275    394     45     96    359    117   -369   -294   -249 
     -     -5  -8734  -9776   -894  -1115   -701  -1378      *      * 
   122  -2763  -4414   1116    587  -4674    141  -2163  -4510  -2272   -161  -3723  -1520   3439  -1817  -3016  -2497  -2810  -4043  -4682  -3790   122
     -   -149   -500    233     43   -381    399    106   -626    210   -466   -720    275    394     45     96    359    117   -369   -294   -249 
     -     -5  -8734  -9776   -894  -1115   -701  -1378      *      * 
   123    975  -2831  -1085    632  -3149    -60   1492  -2899    699  -2846  -1928    920   2386   -525  -1083  -1234  -1302  -2453  -3016  -2330   123
     -   -149   -500    233     43   -381    399    106   -626    210   -466   -720    275    394     45     96    359    117   -369   -294   -249 
     -     -5  -8734  -9776   -894  -1115   -701  -1378      *      * 
   124   1065  -3039   2055   1292  -3353  -2387   2592  -3113   -796  -3059  -2152  -1020  -2550   -706  -1326    267    382  -2662  -3233  -2527   124
     -   -149   -500    233     43   -381    399    106   -626    210   -466   -720    275    394     45     96    359    117   -369   -294   -249 
     -     -5  -8734  -9776   -894  -1115   -701  -1378      *      * 
   125  -1694  -1493  -4054  -3432    940  -3289  -2176   1603  -3042    962   -618  -2934  -3316  -2661  -2849  -2383    403   2212  -2010   1191   125
     -   -149   -500    233     43   -381    399    106   -626    210   -466   -720    275    394     45     96    359    117   -369   -294   -249 
     -     -5  -8734  -9776   -894  -1115   -701  -1378      *      * 
   126    392  -1522  -2497  -1921  -1514  -2735  -1522  -1068    474   1188   3075  -1914  -2801    944  -1916    154  -1320    422  -1946  -1553   126
     -   -149   -500    233     43   -381    399    106   -626    210   -466   -720    275    394     45     96    359    117   -369   -294   -249 
     -     -5  -8734  -9776   -894  -1115   -701  -1378      *      * 
   127   1383   1634  -1115   1409  -3023  -2237   -898  -2766   -479  -2723  -1803   1622  -2331   1144    673  -1147    474  -2328  -2899  -2224   127
     -   -149   -500    233     43   -381    399    106   -626    210   -466   -720    275    394     45     96    359    117   -369   -294   -249 
     -     -5  -8734  -9776   -894  -1115   -701  -1378      *      * 
   128    989  -3495  -2308  -1584  -4021  -3115  -1449  -3606   1623  -3422  -2605   1810  -3152   1104   2568  -2171  -2152  -3241  -3432  -3018   128
     -   -149   -500    233     43   -381    399    106   -626    210   -466   -720    275    394     45     96    359    117   -369   -294   -249 
     -     -5  -8734  -9776   -894  -1115   -701  -1378      *      * 
   129  -3371  -2849  -6003  -5624  -2673  -5818  -5417   2891  -5543   1842  -1412  -5486  -5398  -5111  -5508  -5183  -3337   1583  -4438  -4255   129
     -   -149   -500    233     43   -381    399    106   -626    210   -466   -720    275    394     45     96    359    117   -369   -294   -249 
     -     -5  -8734  -9776   -894  -1115   -701  -1378      *      * 
   130   1561  -3125   1542   1835  -3432  -2415  -1193  -3198    677  -3135  -2230    772  -2590   1070  -1384  -1461  -1560  -2742  -3305  -2589   130
     -   -149   -500    233     43   -381    399    106   -626    210   -466   -720    275    394     45     96    359    117   -369   -294   -249 
     -     -5  -8734  -9776   -894  -1115   -701  -1378      *      * 
   131    944  -2926    660   -739  -3284    179   3814  -3030   -765  -2992  -2091  -1050    494   -703    838  -1387  -1464  -2587  -3175  -2493   131
     -   -149   -500    233     43   -381    399    106   -626    210   -466   -720    275    394     45     96    359    117   -369   -294   -249 
     -     -5  -8734  -9776   -894  -1115   -701  -1378      *      * 
   132  -1737  -1537  -4088  -3462  -1395  -3324  -2205   1555  -3071   1278   1839  -2969  -3342  -2675  -2872  -2417    699    746  -2023   2684   132
     -   -149   -500    233     43   -381    399    106   -626    210   -466   -720    275    394     45     96    359    117   -369   -294   -249 
     -   -131  -8734  -3565   -894  -1115   -701  -1378      *      * 
   133   1958  -1371  -3349  -2743  -1133  -2930  -1689   -882  -2334  -1221   -581  -2411  -2992  -2099    672  -2005  -1409   1438   2610   2257   133
     -   -149   -500    233     43   -381    399    106   -626    210   -466   -720    275    394     45     96    359    117   -369   -294   -249 
     -     -6  -8608  -9650   -894  -1115   -377  -2121      *      * 
   134    264  -2748  -1114   1658  -3071  -2246   1581  -2819    720  -2762  -1838   2152  -2341   -444    735    439  -1217  -2371  -2927  -2248   134
     -   -149   -500    233     43   -381    399    106   -626    210   -466   -720    275    394     45     96    359    117   -369   -294   -249 
     -     -5  -8734  -9776   -894  -1115   -701  -1378      *      * 
   135   1768  -2729  -1108    773  -3040     50   -912    260    711  -2740  -1822   1627  -2345    986  -1001  -1163  -1219  -2346  -2917  -2241   135
     -   -149   -500    233     43   -381    399    106   -626    210   -466   -720    275    394     45     96    359    117   -369   -294   -249 
     -     -5  -8734  -9776   -894  -1115   -701  -1378      *      * 
   136  -3190  -4739  -1212    720  -4873  -3187   4416  -4900  -1843  -4685  -4037  -1801  -3638   2912  -2167  -2887  -3186  -4469  -4617  -3876   136
     -   -149   -500    233     43   -381    399    106   -626    210   -466   -720    275    394     45     96    359    117   -369   -294   -249 
     -     -5  -8734  -9776   -894  -1115   -701  -1378      *      * 
   137   1018  -2741  -1097   1692  -3061  -2236   -900  -2811   -482  -2757  -1832    905    394   1157    563   1068  -1209  -2363  -2925  -2242   137
     -   -149   -500    233     43   -381    399    106   -626    210   -466   -720    275    394     45     96    359    117   -369   -294   -249 
     -     -5  -8734  -9776   -894  -1115   -701  -1378      *      * 
   138    113  -2593  -1166    624  -2858    -86   -922  -2570   1359  -2585  -1697   -917  -2349   1227  -1021  -1170   1278   1036   2305  -2164   138
     -   -149   -500    233     43   -381    399    106   -626    210   -466   -720    275    394     45     96    359    117   -369   -294   -249 
     -     -5  -8734  -9776   -894  -1115   -701  -1378      *      * 
   139   1048  -1486  -3184    295  -1476     72  -1889   1957  -2416   1642   -686  -2432  -3064  -2150  -2433  -2061  -1490   -792  -1984  -1625   139
     -   -149   -500    233     43   -381    399    106   -626    210   -466   -720    275    394     45     96    359    117   -369   -294   -249 
     -     -5  -8734  -9776   -894  -1115   -701  -1378      *      * 
   140    265  -2748    623   1325  -3055  -2258   -935  -2798   -530  -2759   1514   -898   2305    984  -1039  -1184    475  -2363  -2940  -2261   140
     -   -149   -500    233     43   -381    399    106   -626    210   -466   -720    275    394     45     96    359    117   -369   -294   -249 
     -     -5  -8734  -9776   -894  -1115   -701  -1378      *      * 
   141    934  -1347  -3131  -2530  -1313  -2871  -1704   -857    391    888   1776  -2297  -2927  -1978    548  -1925    614    510   3298  -1432   141
     -   -149   -500    233     43   -381    399    106   -626    210   -466   -720    275    394     45     96    359    117   -369   -294   -249 
     -     -5  -8734  -9776   -894  -1115   -701  -1378      *      * 
   142  -2287  -2868  -4292  -4640  -5259  -3074  -4413  -5294  -4885  -5470  -4602  -3659   4089  -4473  -4725    483  -2751  -4068  -5289  -5263   142
     -   -149   -500    233     43   -381    399    106   -626    210   -466   -720    275    394     45     96    359    117   -369   -294   -249 
     -     -5  -8734  -9776   -894  -1115   -701  -1378      *      * 
   143    358  -3011   1468   2149  -3322  -2365  -1107  -3083    753  -3022  -2110   -993    457   1839  -1264  -1369  -1456  -2629  -3191  -2486   143
     -   -149   -500    233     43   -381    399    106   -626    210   -466   -720    275    394     45     96    359    117   -369   -294   -249 
     -     -5  -8734  -9776   -894  -1115   -701  -1378      *      * 
   144  -2245  -3353  -2156  -1556  -3263   2073   1765  -3380   -628  -3274  -2492  -1744  -3143   2481    973  -2145  -2126  -3056  -3138   2119   144
     -   -149   -500    233     43   -381    399    106   -626    210   -466   -720    275    394     45     96    359    117   -369   -294   -249 
     -     -5  -8734  -9776   -894  -1115   -701  -1378      *      * 
   145   1932  -1466  -4007  -3380  -1369  -3240  -2123   1585  -2988    862   1635  -2884  -3268  -2602  -2793  -2332  -1601    598  -1959   1408   145
     -   -149   -500    233     43   -381    399    106   -626    210   -466   -720    275    394     45     96    359    117   -369   -294   -249 
     -     -5  -8734  -9776   -894  -1115   -701  -1378      *      * 
   146  -4105  -4314  -4989  -5087  -6118   3663  -4683  -6441  -4175  -6232  -5672  -4736  -4950  -4674   1006  -4319  -4448  -5611  -5342  -5836   146
     -   -149   -500    233     43   -381    399    106   -626    210   -466   -720    275    394     45     96    359    117   -369   -294   -249 
     -     -5  -8734  -9776   -894  -1115   -701  -1378      *      * 
   147  -3227  -3884  -3714  -2839  -4618  -3772   3386  -4424   -739  -4112  -3450  -2714  -3909  -1683   3468    212  -3099  -4090  -3852  -3600   147
     -   -149   -500    233     43   -381    399    106   -626    210   -466   -720    275    394     45     96    359    117   -369   -294   -249 
     -     -5  -8734  -9776   -894  -1115   -701  -1378      *      * 
   148  -1297  -2237  -1419   -865  -2382     44   1604    497    622  -2175  -1377  -1122  -2458   -695    700   1515    396   1013  -2537  -1985   148
     -   -149   -500    233     43   -381    399    106   -626    210   -466   -720    275    394     45     96    359    117   -369   -294   -249 
     -     -5  -8734  -9776   -894  -1115   -701  -1378      *      * 
   149  -3223  -2705  -5895  -5558  -3034  -5736  -5610   3464  -5512    275  -1746  -5396  -5409  -5316  -5608  -5113  -3206   1701  -4805  -4436   149
     -   -149   -500    233     43   -381    399    106   -626    210   -466   -720    275    394     45     96    359    117   -369   -294   -249 
     -     -5  -8734  -9776   -894  -1115   -701  -1378      *      * 
   150   1092  -2987  -2207  -1675  -3888   2657  -1713  -3542    644  -3487  -2646  -1818    818  -1299    841  -1944  -1995  -3060  -3595  -3126   150
     -   -149   -500    233     43   -381    399    106   -626    210   -466   -720    275    394     45     96    359    117   -369   -294   -249 
     -     -5  -8734  -9776   -894  -1115   -701  -1378      *      * 
   151    162  -1995  -4491  -3873  -1544  -3833  -2700   2741  -3500   1457   1898  -3456  -3778    862  -3308  -2938  -2151  -1028  -2418  -2162   151
     -   -149   -500    233     43   -381    399    106   -626    210   -466   -720    275    394     45     96    359    117   -369   -294   -249 
     -     -5  -8734  -9776   -894  -1115   -701  -1378      *      * 
   152  -2712  -3330  -3440  -2914  -4495  -3425  -2417  -3752   2874  -3955  -3318  -2772   2915  -2066  -1316  -2811  -2810    345  -4080  -3858   152
     -   -149   -500    233     43   -381    399    106   -626    210   -466   -720    275    394     45     96    359    117   -369   -294   -249 
     -     -5  -8734  -9776   -894  -1115   -701  -1378      *      * 
   153     98  -2773  -1250   -686  -3094  -2338   1600  -2818   1483  -2774  -1870   -982   1377   -515   1982    337  -1302  -2397  -2944    977   153
     -   -149   -500    233     43   -381    399    106   -626    210   -466   -720    275    394     45     96    359    117   -369   -294   -249 
     -     -6  -8486  -9528   -894  -1115   -701  -1378      *      * 
   154  -1971  -2407  -2666  -1984  -2546  -3034  -1637  -1795   3141    118  -1555  -2025    989  -1359   -999  -2152  -1905    477  -2784  -2420   154
     -      *      *      *      *      *      *      *      *      *      *      *      *      *      *      *      *      *      *      *      * 
     -      *      *      *      *      *      *      *      *      0 
//
HMMER2.0  [2.3.1]
NAME  16
LENG  149
ALPH  Amino
RF    no
CS    no
MAP   yes
COM   hmmbuild -F 16.hmm 16.SEED
NSEQ  13
DATE  Fri Jun 25 16:05:54 2004
CKSUM 6459
XT      -8455     -4  -1000  -1000  -8455     -4  -8455     -4 
NULT      -4  -8455
NULE     595  -1558     85    338   -294    453  -1158    197    249    902  -1085   -142    -21   -313     45    531    201    384  -1998   -644 
HMM        A      C      D      E      F      G      H      I      K      L      M      N      P      Q      R      S      T      V      W      Y    
         m->m   m->i   m->d   i->m   i->i   d->m   d->d   b->m   m->e
         -193      *  -3000
     1  -1697  -2870  -1756  -1006  -3391  -2524   -844  -2969   1778  -2794  -1983  -1175    595    977   2854  -1580    460  -2613  -2809  -2404     1
     -   -149   -500    233     43   -381    399    106   -626    210   -466   -720    275    394     45     96    359    117   -369   -294   -249 
     -     -9  -7942  -8984   -894  -1115   -701  -1378   -193      * 
     2   2136  -1543  -1650  -1202  -1922  -2057  -1204    575  -1038  -1735  -1028  -1280   1966   1244  -1360  -1159  -1042  -1216  -2233  -1784     2
     -   -149   -500    233     43   -381    399    106   -626    210   -466   -720    275    394     45     96    359    117   -369   -294   -249 
     -     -9  -7942  -8984   -894  -1115   -701  -1378      *      * 
     3   -844  -2258   -715   -158  -2577    249   -453  -2306   1482  -2263  -1355    646     32      0   1942    160   -778  -1881   2099  -1783     3
     -   -149   -500    233     43   -381    399    106   -626    210   -466   -720    275    394     45     96    359    117   -369   -294   -249 
     -     -9  -7942  -8984   -894  -1115   -701  -1378      *      * 
     4  -3268  -2763  -5628  -5021   1402  -5230  -3923   1871  -4758   2341   2547  -4918  -4535  -3716  -4319  -4486  -3130  -1257  -2762  -2866     4
     -   -149   -500    233     43   -381    399    106   -626    210   -466   -720    275    394     45     96    359    117   -369   -294   -249 
     -     -9  -7942  -8984   -894  -1115   -701  -1378      *      * 
     5  -1395  -1180  -3706  -3089   1491  -3005  -1883   1017  -2712   1555    -25  -2635  -2990  -2302    698  -2106  -1332   1873  -1659  -1355     5
     -   -149   -500    233     43   -381    399    106   -626    210   -466   -720    275    394     45     96    359    117   -369   -294   -249 
     -     -9  -7942  -8984   -894  -1115   -701  -1378      *      * 
     6  -2565  -3269  -3150  -1946   1152  -3186  -1150  -3348   2734  -3083  -2417  -1880  -3142   -755   2794  -2471  -2292  -3129  -2910  -2627     6
     -   -149   -500    233     43   -381    399    106   -626    210   -466   -720    275    394     45     96    359    117   -369   -294   -249 
     -     -9  -7942  -8984   -894  -1115   -701  -1378      *      * 
     7  -2323  -1993  -4212  -3853   2643  -3645  -1257  -1435  -3448    831  -1053  -2943  -3621  -2805  -3141  -2773  -2249    965   3987   2020     7
     -   -149   -500    233     43   -381    399    106   -626    210   -466   -720    275    394     45     96    359    117   -369   -294   -249 
     -     -9  -7942  -8984   -894  -1115   -701  -1378      *      * 
     8   1772   -869  -2894  -2298   1175   1385  -1333   -334  -1981    361   1665  -1968  -2506  -1677  -1928  -1509   -909   -273  -1328   -971     8
     -   -149   -500    233     43   -381    399    106   -626    210   -466   -720    275    394     45     96    359    117   -369   -294   -249 
     -     -9  -7942  -8984   -894  -1115   -701  -1378      *      * 
     9  -3386  -2855  -5737  -5128   2295  -5377  -4019    712  -4875   2549   1973  -5067  -4608  -3770  -4407  -4654  -3239  -1346  -2785  -2898     9
     -   -149   -500    233     43   -381    399    106   -626    210   -466   -720    275    394     45     96    359    117   -369   -294   -249 
     -     -9  -7942  -8984   -894  -1115   -701  -1378      *      * 
    10  -3642  -3838  -3004  -3356  -4743  -3612  -3773  -5643  -4099  -5460  -5060   4378  -4185  -3865  -4225  -3744  -3950  -5002  -4391  -4381    10
     -   -149   -500    233     43   -381    399    106   -626    210   -466   -720    275    394     45     96    359    117   -369   -294   -249 
     -     -9  -7942  -8984   -894  -1115   -701  -1378      *      * 
    11  -1467  -1245  -3791  -3174   1255  -3081  -1956   1371  -2800   2233    -10  -2718  -3054  -2369  -2601   -179  -1403    518  -1703  -1408    11
     -   -149   -500    233     43   -381    399    106   -626    210   -466   -720    275    394     45     96    359    117   -369   -294   -249 
     -     -9  -7942  -8984   -894  -1115   -701  -1378      *      * 
    12  -4549  -3545  -4963  -5245    346  -4868   2499  -3501  -4736  -2847  -2914  -3506  -4736  -3617  -4187  -4116  -4407  -3640   5197   3250    12
     -   -149   -500    233     43   -381    399    106   -626    210   -466   -720    275    394     45     96    359    117   -369   -294   -249 
     -     -9  -7942  -8984   -894  -1115   -701  -1378      *      * 
    13  -4497  -4117  -4899  -5251  -5560  -4139  -4798  -6328  -5454  -5976  -5741  -5026   4302  -5328  -5104  -4798  -4844  -5739  -4665  -5484    13
     -   -149   -500    233     43   -381    399    106   -626    210   -466   -720    275    394     45     96    359    117   -369   -294   -249 
     -     -9  -7942  -8984   -894  -1115   -701  -1378      *      * 
    14    997  -2009  -3511  -3789  -4325  -2238  -3517  -4125  -3886  -4384  -3575  -2807   3912  -3545  -3761  -1671  -1882  -3076  -4417  -4367    14
     -   -149   -500    233     43   -381    399    106   -626    210   -466   -720    275    394     45     96    359    117   -369   -294   -249 
     -     -9  -7942  -8984   -894  -1115   -701  -1378      *      * 
    15  -4597  -3565  -5022  -5356   4088  -4892  -1140  -3475  -4921  -2799  -2889  -3546  -4763  -3678  -4304  -4158  -4460  -3643   -389   2844    15
     -   -149   -500    233     43   -381    399    106   -626    210   -466   -720    275    394     45     96    359    117   -369   -294   -249 
     -     -9  -7942  -8984   -894  -1115   -701  -1378      *      * 
    16  -2143  -1887  -4015  -3515   1550  -3548  -1521  -1046  -2973   1959   -571  -2903  -3496  -2586   1063  -2668  -2066  -1222   4098   -107    16
     -   -149   -500    233     43   -381    399    106   -626    210   -466   -720    275    394     45     96    359    117   -369   -294   -249 
     -     -9  -7942  -8984   -894  -1115   -701  -1378      *      * 
    17   1709  -1647  -3415  -3422   1640   2824  -2816  -2861  -3344  -3148  -2437  -2487  -2751  -2983  -3286  -1388  -1509  -2258  -3280  -2756    17
     -   -149   -500    233     43   -381    399    106   -626    210   -466   -720    275    394     45     96    359    117   -369   -294   -249 
     -     -9  -7942  -8984   -894  -1115   -701  -1378      *      * 
    18   3304  -1676  -3819  -4023  -4063  -1966  -3418  -3636  -3847  -4043  -3200  -2647  -2753  -3452  -3651  -1334   1267  -2650  -4323  -4199    18
     -   -149   -500    233     43   -381    399    106   -626    210   -466   -720    275    394     45     96    359    117   -369   -294   -249 
     -     -9  -7942  -8984   -894  -1115   -701  -1378      *      * 
    19  -4088  -3924  -4774  -5139  -5615   3825  -4753  -6303  -5453  -6014  -5662  -4812  -4539  -5232  -5106  -4370  -4472  -5527  -4696  -5561    19
     -   -149   -500    233     43   -381    399    106   -626    210   -466   -720    275    394     45     96    359    117   -369   -294   -249 
     -     -9  -7942  -8984   -894  -1115   -701  -1378      *      * 
    20  -2138  -2278  -3937  -4015  -3038    885  -3587   3687  -3929  -2410  -2187  -3431  -3664  -3750  -3854  -2633  -2403   -975  -3744  -3443    20
     -   -149   -500    233     43   -381    399    106   -626    210   -466   -720    275    394     45     96    359    117   -369   -294   -249 
     -     -9  -7942  -8984   -894  -1115   -701  -1378      *      * 
    21  -2289  -3201  -2543  -1596  -3877  -2961   2918  -3333    901  -3075  -2345  -1631  -2954   -638   3228    169  -2064  -3048  -2995  -2759    21
     -   -149   -500    233     43   -381    399    106   -626    210   -466   -720    275    394     45     96    359    117   -369   -294   -249 
     -     -9  -7942  -8984   -894  -1115   -701  -1378      *      * 
    22  -2132  -1735  -4627  -4182  -1901  -4197  -3345   2304  -3952  -1159   -969  -3822  -4086  -3696  -3907  -3416  -2106   2912  -2975   1474    22
     -   -149   -500    233     43   -381    399    106   -626    210   -466   -720    275    394     45     96    359    117   -369   -294   -249 
     -     -9  -7942  -8984   -894  -1115   -701  -1378      *      * 
    23   -796  -2172   -684    585  -2460  -1782   1575  -2182   1453   -199  -1272   -432  -1873   1072    644   -694    903    430  -2372  -1719    23
     -   -149   -500    233     43   -381    399    106   -626    210   -466   -720    275    394     45     96    359    117   -369   -294   -249 
     -     -9  -7942  -8984   -894  -1115   -701  -1378      *      * 
    24   -801  -2249   -653   1014  -2566  -1772   2593  -2307   1506  -2258  -1341    807  -1865     32    385    184   -739    476  -2430  -1759    24
     -   -149   -500    233     43   -381    399    106   -626    210   -466   -720    275    394     45     96    359    117   -369   -294   -249 
     -     -9  -7942  -8984   -894  -1115   -701  -1378      *      * 
    25  -2999  -2486  -5464  -5019  -1507  -5191  -4322   3380  -4812   1535   -307  -4898  -4666  -4084  -4574  -4549  -2933   -242  -3217  -3163    25
     -   -149   -500    233     43   -381    399    106   -626    210   -466   -720    275    394     45     96    359    117   -369   -294   -249 
     -     -9  -7942  -8984   -894  -1115   -701  -1378      *      * 
    26   1610  -1651  -3641  -3796  -4180    792  -3340  -3977  -3749  -4222  -3282  -2550  -2700  -3319  -3624   2957  -1485  -2779  -4391  -4265    26
     -   -149   -500    233     43   -381    399    106   -626    210   -466   -720    275    394     45     96    359    117   -369   -294   -249 
     -     -9  -7942  -8984   -894  -1115   -701  -1378      *      * 
    27   1622  -2417    386   1137  -2731    -32   -548  -2485    965  -2433  -1521   -454   1215   -100   -692   -805   -884  -2038  -2607  -1911    27
     -   -149   -500    233     43   -381    399    106   -626    210   -466   -720    275    394     45     96    359    117   -369   -294   -249 
     -     -9  -7942  -8984   -894  -1115   -701  -1378      *      * 
    28  -2643  -4415   3839   -673  -4725  -2418  -1923  -4834  -2350  -4677  -4127   1079  -3015  -1632  -3314  -2290  -2772  -4247  -4728  -3715    28
     -   -149   -500    233     43   -381    399    106   -626    210   -466   -720    275    394     45     96    359    117   -369   -294   -249 
     -     -9  -7942  -8984   -894  -1115   -701  -1378      *      * 
    29  -4319  -3412  -5001  -5236   4020  -4838  -1181  -2989  -4802    -15  -2410  -3541  -4686  -3619  -4224  -4074  -4186  -3245   -432   2459    29
     -   -149   -500    233     43   -381    399    106   -626    210   -466   -720    275    394     45     96    359    117   -369   -294   -249 
     -     -9  -7942  -8984   -894  -1115   -701  -1378      *      * 
    30  -1770  -2550  -2112  -1320  -2884  -2652   -985  -2423     21    245  -1704  -1413  -2689   1123   3177  -1761    767  -2205  -2627  -2280    30
     -   -149   -500    233     43   -381    399    106   -626    210   -466   -720    275    394     45     96    359    117   -369   -294   -249 
     -     -9  -7942  -8984   -894  -1115   -701  -1378      *      * 
    31   -776  -2203    573   1144     85  -1754   2673  -2241     -6  -2210  -1297   -397  -1848   1176   -510    304    725  -1814  -2397    515    31
     -   -149   -500    233     43   -381    399    106   -626    210   -466   -720    275    394     45     96    359    117   -369   -294   -249 
     -     -9  -7942  -8984   -894  -1115   -701  -1378      *      * 
    32    888  -1127  -3703  -3121   1174  -3037  -2013   1430  -2775   -864   -369  -2673  -3059  -2442  -2634  -2152    275   2517  -1870  -1513    32
     -   -149   -500    233     43   -381    399    106   -626    210   -466   -720    275    394     45     96    359    117   -369   -294   -249 
     -     -9  -7942  -8984   -894  -1115   -701  -1378      *      * 
    33  -2589  -3421  -2734   1127  -4215  -3131  -1150  -3579   1581  -3249  -2555  -1786  -3117   -727   3397  -2449  -2314  -3319  -3115  -2954    33
     -   -149   -500    233     43   -381    399    106   -626    210   -466   -720    275    394     45     96    359    117   -369   -294   -249 
     -     -9  -7942  -8984   -894  -1115   -701  -1378      *      * 
    34  -2434  -1975  -5009  -4576  -1962  -4673  -4049   2009  -4411    584   1292  -4326  -4408  -4053  -4355  -3944  -2399   2943  -3430  -3158    34
     -   -149   -500    233     43   -381    399    106   -626    210   -466   -720    275    394     45     96    359    117   -369   -294   -249 
     -     -9  -7942  -8984   -894  -1115   -701  -1378      *      * 
    35    222  -2023   -887   1016  -2297  -1888   -582  -1949   -159  -2037  -1197   -614  -1996   -172   2604   -838    725     93  -2313  -1725    35
     -   -149   -500    233     43   -381    399    106   -626    210   -466   -720    275    394     45     96    359    117   -369   -294   -249 
     -     -9  -7942  -8984   -894  -1115   -701  -1378      *      * 
    36  -3628  -3047  -5918  -5351  -1118  -5655  -4310   -608  -5064   2761   3411  -5399  -4771  -3914  -4575  -5039  -3476  -1429  -2909  -3069    36
     -   -149   -500    233     43   -381    399    106   -626    210   -466   -720    275    394     45     96    359    117   -369   -294   -249 
     -     -9  -7942  -8984   -894  -1115   -701  -1378      *      * 
    37  -1974  -3016  -2078  -1305  -3670     72   -996  -3191   3006  -2979  -2207  -1414   1070   -567   1577  -1865  -1815  -2853  -2950  -2628    37
     -   -149   -500    233     43   -381    399    106   -626    210   -466   -720    275    394     45     96    359    117   -369   -294   -249 
     -     -9  -7942  -8984   -894  -1115   -701  -1378      *      * 
    38  -1925  -2728    852   -939  -2378  -2478  -1536  -2071  -1453   2575  -1517  -1239  -2807   1610  -1878  -1902  -1921  -2103  -2921  -2346    38
     -   -149   -500    233     43   -381    399    106   -626    210   -466   -720    275    394     45     96    359    117   -369   -294   -249 
     -     -9  -7942  -8984   -894  -1115   -701  -1378      *      * 
    39  -1098  -2389   -945   -434  -2782   1177   1872  -2478    -84  -2440  -1570    800  -2129   -225   2479  -1002    459  -2076  -2600  -2008    39
     -   -149   -500    233     43   -381    399    106   -626    210   -466   -720    275    394     45     96    359    117   -369   -294   -249 
     -     -9  -7942  -8984   -894  -1115   -701  -1378      *      * 
    40  -1281  -1271  -2706  -2116   1050  -2652  -1160   -773  -1654    247   -413  -1920   1017  -1548   2053  -1711  -1215   -710   4020   -443    40
     -   -149   -500    233     43   -381    399    106   -626    210   -466   -720    275    394     45     96    359    117   -369   -294   -249 
     -     -9  -7942  -8984   -894  -1115   -701  -1378      *      * 
    41  -1590  -1810  -2655  -1963  -1395    224  -1250  -1493   -781    -47  -1061  -1858  -2812  -1232   1265  -1856  -1534  -1379   5149  -1176    41
     -   -149   -500    233     43   -381    399    106   -626    210   -466   -720    275    394     45     96    359    117   -369   -294   -249 
     -     -9  -7942  -8984   -894  -1115   -701  -1378      *      * 
    42  -1550  -2267  -1765  -2032  -4006  -2213  -2576  -3926  -2617  -4116  -3356   3972  -2899  -2388  -2879  -1689   1198  -3072  -4137  -3664    42
     -   -149   -500    233     43   -381    399    106   -626    210   -466   -720    275    394     45     96    359    117   -369   -294   -249 
     -     -9  -7942  -8984   -894  -1115   -701  -1378      *      * 
    43  -3051  -3591  -3984  -2370  -4560  -3468  -1292  -3820   1882  -3418  -2781  -2176  -3393   -877   3669  -2927  -2680  -3618  -3203  -3178    43
     -   -149   -500    233     43   -381    399    106   -626    210   -466   -720    275    394     45     96    359    117   -369   -294   -249 
     -     -9  -7942  -8984   -894  -1115   -701  -1378      *      * 
    44  -3642  -3838  -3004  -3356  -4743  -3612  -3773  -5643  -4099  -5460  -5060   4378  -4185  -3865  -4225  -3744  -3950  -5002  -4391  -4381    44
     -   -149   -500    233     43   -381    399    106   -626    210   -466   -720    275    394     45     96    359    117   -369   -294   -249 
     -     -9  -7942  -8984   -894  -1115   -701  -1378      *      * 
    45   1481  -1087  -3393  -2802   -783  -2799  -1599   1238  -2440    548   -127  -2375  -2831  -2084  -2308  -1894  -1202   -225  -1422   3137    45
     -   -149   -500    233     43   -381    399    106   -626    210   -466   -720    275    394     45     96    359    117   -369   -294   -249 
     -     -9  -7942  -8984   -894  -1115   -701  -1378      *      * 
    46  -1749  -2048  -2667  -2804  -2796  -2704  -2855   -965  -2982  -2427  -2082   2399  -3263  -2853  -3106  -2132  -2007   3164  -3466  -2923    46
     -   -149   -500    233     43   -381    399    106   -626    210   -466   -720    275    394     45     96    359    117   -369   -294   -249 
     -     -9  -7942  -8984   -894  -1115   -701  -1378      *      * 
    47  -2786  -3198  -3505  -3355  -4803   3216  -2973  -4808  -2096  -4660  -4016  -3133  -3745  -2756   2427  -2937  -3037  -4133  -4167  -4296    47
     -   -149   -500    233     43   -381    399    106   -626    210   -466   -720    275    394     45     96    359    117   -369   -294   -249 
     -     -9  -7942  -8984   -894  -1115   -701  -1378      *      * 
    48  -1095  -1707  -3486  -3695  -4074  -1967  -3304  -3843  -3640  -4135  -3255  -2560  -2749  -3299  -3521   1023   3664  -2760  -4304  -4126    48
     -   -149   -500    233     43   -381    399    106   -626    210   -466   -720    275    394     45     96    359    117   -369   -294   -249 
     -     -9  -7942  -8984   -894  -1115   -701  -1378      *      * 
    49  -1757  -2535  -1667  -1220  -2085  -2584   3544  -2355   -370  -2290   2119  -1369  -2708   3087   -535  -1745  -1670  -2174  -2299  -1621    49
     -   -149   -500    233     43   -381    399    106   -626    210   -466   -720    275    394     45     96    359    117   -369   -294   -249 
     -     -9  -7942  -8984   -894  -1115   -701  -1378      *      * 
    50  -4610  -3569  -5027  -5365   3641  -4899  -1135  -3493  -4927  -2814  -2904  -3544  -4767  -3678  -4307  -4162  -4471  -3657   -383   3696    50
     -   -149   -500    233     43   -381    399    106   -626    210   -466   -720    275    394     45     96    359    117   -369   -294   -249 
     -     -9  -7942  -8984   -894  -1115   -701  -1378      *      * 
    51  -4088  -3924  -4774  -5139  -5615   3825  -4753  -6303  -5453  -6014  -5662  -4812  -4539  -5232  -5106  -4370  -4472  -5527  -4696  -5561    51
     -   -149   -500    233     43   -381    399    106   -626    210   -466   -720    275    394     45     96    359    117   -369   -294   -249 
     -     -9  -7942  -8984   -894  -1115   -701  -1378      *      * 
    52  -4088  -3924  -4774  -5139  -5615   3825  -4753  -6303  -5453  -6014  -5662  -4812  -4539  -5232  -5106  -4370  -4472  -5527  -4696  -5561    52
     -   -149   -500    233     43   -381    399    106   -626    210   -466   -720    275    394     45     96    359    117   -369   -294   -249 
     -     -9  -7942  -8984   -894  -1115   -701  -1378      *      * 
    53  -1944  -2458  -3696  -4011  -4410  -2644  -3753  -4675  -4191  -4807  -4070  -3198  -3384  -3886  -4051   3656  -2393  -3615  -4374  -4307    53
     -   -149   -500    233     43   -381    399    106   -626    210   -466   -720    275    394     45     96    359    117   -369   -294   -249 
     -     -9  -7942  -8984   -894  -1115   -701  -1378      *      * 
    54  -3330  -2780  -5727  -5212  -1263  -5462  -4326   2201  -4984   2732    -52  -5182  -4728  -3986  -4595  -4825  -3220   -807  -3029  -3119    54
     -   -149   -500    233     43   -381    399    106   -626    210   -466   -720    275    394     45     96    359    117   -369   -294   -249 
     -     -9  -7942  -8984   -894  -1115   -701  -1378      *      * 
    55  -4610  -3569  -5026  -5364   3711  -4899  -1135  -3491  -4927  -2813  -2903  -3544  -4766  -3678  -4306  -4161  -4470  -3656   -383   3607    55
     -   -149   -500    233     43   -381    399    106   -626    210   -466   -720    275    394     45     96    359    117   -369   -294   -249 
     -     -9  -7942  -8984   -894  -1115   -701  -1378      *      * 
    56   2404  -1668  -3702  -3917  -4171  -1934  -3404  -3958  -3846  -4233  -3313  -2600  -2727  -3416  -3673   2775  -1516  -2785  -4395  -4268    56
     -   -149   -500    233     43   -381    399    106   -626    210   -466   -720    275    394     45     96    359    117   -369   -294   -249 
     -     -9  -7942  -8984   -894  -1115   -701  -1378      *      * 
    57  -3013  -2552  -5390  -4827  -1206  -4980  -3845   -325  -4551   1427   4392  -4665  -4447  -3701  -4219  -4232  -2913   1109  -2828  -2861    57
     -   -149   -500    233     43   -381    399    106   -626    210   -466   -720    275    394     45     96    359    117   -369   -294   -249 
     -     -9  -7942  -8984   -894  -1115   -701  -1378      *      * 
    58  -1158   2558  -4036  -3908  -2770  -2199  -3024  -1341  -3547  -2404  -1880  -2728  -2859  -3202  -3379  -1524   3452    633  -3349  -3062    58
     -   -149   -500    233     43   -381    399    106   -626    210   -466   -720    275    394     45     96    359    117   -369   -294   -249 
     -     -9  -7942  -8984   -894  -1115   -701  -1378      *      * 
    59  -4233  -4466   4157  -2650  -5413  -3677  -3576  -6037  -4126  -5723  -5420  -2994  -4217  -3513  -4618  -4078  -4402  -5554  -4697  -4915    59
     -   -149   -500    233     43   -381    399    106   -626    210   -466   -720    275    394     45     96    359    117   -369   -294   -249 
     -     -9  -7942  -8984   -894  -1115   -701  -1378      *      * 
    60  -2505  -2921  -3727  -4060  -5037   1034  -4024  -5220  -4476  -5247  -4553  -3532   4010  -4150  -4365  -2736  -2937  -4173  -4605  -4980    60
     -   -149   -500    233     43   -381    399    106   -626    210   -466   -720    275    394     45     96    359    117   -369   -294   -249 
     -     -9  -7942  -8984   -894  -1115   -701  -1378      *      * 
    61    626  -1367  -3996  -3446   3208  -3350  -2370    909  -3122   -815   -483  -3008  -3353  -2776  -2988  -2491  -1590   1808  -2153  -1763    61
     -   -149   -500    233     43   -381    399    106   -626    210   -466   -720    275    394     45     96    359    117   -369   -294   -249 
     -     -9  -7942  -8984   -894  -1115   -701  -1378      *      * 
    62  -4619  -3564  -5032  -5369   2318  -4910   2500  -3525  -4926  -2854  -2935  -3530  -4767  -3666  -4301  -4155  -4471  -3672   3410   3909    62
     -   -149   -500    233     43   -381    399    106   -626    210   -466   -720    275    394     45     96    359    117   -369   -294   -249 
     -     -9  -7942  -8984   -894  -1115   -701  -1378      *      * 
    63    336  -1492  -2840  -2533  -2597  -1983  -2217  -2192  -2359  -2484   4167  -2066   1218  -2161  -2499   1423  -1273  -1771  -2955  -2612    63
     -   -149   -500    233     43   -381    399    106   -626    210   -466   -720    275    394     45     96    359    117   -369   -294   -249 
     -     -9  -7942  -8984   -894  -1115   -701  -1378      *      * 
    64  -2458  -2425  -4487  -4250  -1501  -3698  -3429   -833  -3818   2961   -407  -3786  -3895  -3419  -3639  -3069   1036  -1281  -2907  -2778    64
     -   -149   -500    233     43   -381    399    106   -626    210   -466   -720    275    394     45     96    359    117   -369   -294   -249 
     -     -9  -7942  -8984   -894  -1115   -701  -1378      *      * 
    65  -3368  -2827  -5740  -5156  -1148  -5429  -4159   1187  -4911   1643   4375  -5123  -4656  -3845  -4475  -4731  -3232  -1112  -2890  -3032    65
     -   -149   -500    233     43   -381    399    106   -626    210   -466   -720    275    394     45     96    359    117   -369   -294   -249 
     -     -9  -7942  -8984   -894  -1115   -701  -1378      *      * 
    66  -2403  -2146  -4736  -4252  -1335  -4057  -3320   -252  -3913   2883   -205  -3886  -3971  -3370  -3712  -3294    170    601  -2718  -2601    66
     -   -149   -500    233     43   -381    399    106   -626    210   -466   -720    275    394     45     96    359    117   -369   -294   -249 
     -     -9  -7942  -8984   -894  -1115   -701  -1378      *      * 
    67  -3288  -2766  -5653  -5082  -1172  -5333  -4100    937  -4818   1002   4695  -5019  -4622  -3827  -4420  -4629  -3164  -1002  -2891  -2992    67
     -   -149   -500    233     43   -381    399    106   -626    210   -466   -720    275    394     45     96    359    117   -369   -294   -249 
     -     -9  -7942  -8984   -894  -1115   -701  -1378      *      * 
    68   -845  -2256   -690   1712  -2564   1276   1258  -2293    -10  -2258   1758   -453  -1905    942    776   -734   -781  -1872  -2438  -1781    68
     -   -149   -500    233     43   -381    399    106   -626    210   -466   -720    275    394     45     96    359    117   -369   -294   -249 
     -     -9  -7942  -8984   -894  -1115   -701  -1378      *      * 
    69    655  -1786  -1113   -709  -2015  -2033   -895   1723   -621  -1810  -1066   2357  -2207   1785  -1013  -1083  -1000  -1313  -2236  -1720    69
     -   -149   -500    233     43   -381    399    106   -626    210   -466   -720    275    394     45     96    359    117   -369   -294   -249 
     -     -9  -7942  -8984   -894  -1115   -701  -1378      *      * 
    70  -3690  -3090  -5774  -5342   1172  -5501  -3532   -753  -5082   3076    -52  -5078  -4759  -3907  -4572  -4905  -3545  -1561  -2410  -1929    70
     -   -149   -500    233     43   -381    399    106   -626    210   -466   -720    275    394     45     96    359    117   -369   -294   -249 
     -     -9  -7942  -8984   -894  -1115   -701  -1378      *      * 
    71  -2785  -3183  -3516  -3485  -4845   3491  -3195  -4926  -2468  -4807  -4168  -3242  -3780  -3029   1550  -2954  -3079  -4192  -4263  -4427    71
     -   -149   -500    233     43   -381    399    106   -626    210   -466   -720    275    394     45     96    359    117   -369   -294   -249 
     -     -9  -7942  -8984   -894  -1115   -701  -1378      *      * 
    72  -1314  -2699   -718   2244  -3113    214   -839  -2838   -340  -2767  -1901   -738    973   -410   2176  -1181  -1270  -2402  -2908  -2271    72
     -   -149   -500    233     43   -381    399    106   -626    210   -466   -720    275    394     45     96    359    117   -369   -294   -249 
     -     -9  -7942  -8984   -894  -1115   -701  -1378      *      * 
    73  -1894  -3598   2726   2177  -3848    747  -1299  -3685  -1259  -3589  -2793   -763  -2570   -921    381  -1640  -1906  -3198  -3770  -2909    73
     -   -149   -500    233     43   -381    399    106   -626    210   -466   -720    275    394     45     96    359    117   -369   -294   -249 
     -     -9  -7942  -8984   -894  -1115   -701  -1378      *      * 
    74  -3290  -2929  -4497  -4558    -75  -4139  -1485  -2082  -4127  -2256  -2203  -3417  -4276  -3474  -3820  -3485  -3344    993   -803   4511    74
     -   -149   -500    233     43   -381    399    106   -626    210   -466   -720    275    394     45     96    359    117   -369   -294   -249 
     -     -9  -7942  -8984   -894  -1115   -701  -1378      *      * 
    75  -1993  -1693  -4144  -3675   1211  -3548  -1697   2324  -3308   -961   -676  -3008  -3513  -2797  -3079  -2678  -1932    754  -1189   3415    75
     -   -149   -500    233     43   -381    399    106   -626    210   -466   -720    275    394     45     96    359    117   -369   -294   -249 
     -     -9  -7942  -8984   -894  -1115   -701  -1378      *      * 
    76  -2839  -2617  -4835  -4881  -3214  -3956  -4417   -611  -4758  -2311  -2254  -4384  -4346  -4644  -4643  -3733  -3008   3762  -4158  -3887    76
     -   -149   -500    233     43   -381    399    106   -626    210   -466   -720    275    394     45     96    359    117   -369   -294   -249 
     -     -9  -7942  -8984   -894  -1115   -701  -1378      *      * 
    77  -5597  -4431  -5384  -5721  -3379  -4523  -4139  -5940  -5642  -5317  -5353  -5426  -4937  -5473  -5177  -5908  -5750  -5889   6276  -2992    77
     -   -149   -500    233     43   -381    399    106   -626    210   -466   -720    275    394     45     96    359    117   -369   -294   -249 
     -     -9  -7942  -8984   -894  -1115   -701  -1378      *      * 
    78  -4233  -4466   4157  -2650  -5413  -3677  -3576  -6037  -4126  -5723  -5420  -2994  -4217  -3513  -4618  -4078  -4402  -5554  -4697  -4915    78
     -   -149   -500    233     43   -381    399    106   -626    210   -466   -720    275    394     45     96    359    117   -369   -294   -249 
     -     -9  -7942  -8984   -894  -1115   -701  -1378      *      * 
    79  -4125  -4091  -4017  -3615  -5101  -3960  -2958  -5182   3972  -4825  -4345  -3552  -4249  -2709  -1809  -4154  -4044  -4895  -4132  -4389    79
     -   -149   -500    233     43   -381    399    106   -626    210   -466   -720    275    394     45     96    359    117   -369   -294   -249 
     -     -9  -7942  -8984   -894  -1115   -701  -1378      *      * 
    80   2708  -2849   -687   1480  -3367  -2170  -1140  -3071    731  -3048  -2235   -910  -2476   -746  -1107  -1448  -1578  -2641  -3220  -2585    80
     -   -149   -500    233     43   -381    399    106   -626    210   -466   -720    275    394     45     96    359    117   -369   -294   -249 
     -     -9  -7942  -8984   -894  -1115   -701  -1378      *      * 
    81   3132  -1821  -3680  -3965  -4326   1764  -3534  -4136  -4029  -4400  -3498  -2730  -2861  -3573  -3835  -1469  -1686  -2958  -4469  -4425    81
     -   -149   -500    233     43   -381    399    106   -626    210   -466   -720    275    394     45     96    359    117   -369   -294   -249 
     -     -9  -7942  -8984   -894  -1115   -701  -1378      *      * 
    82   -890  -2297   -654    716  -2636  -1821   -526  -2371   -107  -2337  -1433    807  -1945    -79    762   1903   1543  -1940  -2520  -1854    82
     -   -149   -500    233     43   -381    399    106   -626    210   -466   -720    275    394     45     96    359    117   -369   -294   -249 
     -     -9  -7942  -8984   -894  -1115   -701  -1378      *      * 
    83  -3202  -2787  -5004  -4996  -2836  -4384  -4440   3937  -4838  -1815  -1871  -4704  -4600  -4683  -4704  -4353  -3280   -603  -3938  -3661    83
     -   -149   -500    233     43   -381    399    106   -626    210   -466   -720    275    394     45     96    359    117   -369   -294   -249 
     -     -9  -7942  -8984   -894  -1115   -701  -1378      *      * 
    84  -1718  -3367   2445   1354  -3633  -2114  -1158  -3446  -1012  -3355  -2527   1852  -2468   -763   1913  -1492  -1710  -2970  -3527  -2716    84
     -   -149   -500    233     43   -381    399    106   -626    210   -466   -720    275    394     45     96    359    117   -369   -294   -249 
     -     -9  -7942  -8984   -894  -1115   -701  -1378      *      * 
    85  -4600  -3566  -5023  -5359   4029  -4894  -1139  -3480  -4923  -2803  -2893  -3545  -4764  -3678  -4304  -4159  -4463  -3647   -387   3009    85
     -   -149   -500    233     43   -381    399    106   -626    210   -466   -720    275    394     45     96    359    117   -369   -294   -249 
     -     -9  -7942  -8984   -894  -1115   -701  -1378      *      * 
    86  -2075  -1723  -4439  -3932  -2072  -4048  -3279   3058  -3385  -1186   -979  -3638  -3980  -3397    985  -3268  -2052   2090  -3144  -2744    86
     -   -149   -500    233     43   -381    399    106   -626    210   -466   -720    275    394     45     96    359    117   -369   -294   -249 
     -     -9  -7942  -8984   -894  -1115   -701  -1378      *      * 
    87  -1197  -2468  -1078   -549  -2934  -2088   -724  -2616   2633  -2551  -1686   -799  -2212    786   -384   1425    749  -2204  -2682  -2119    87
     -   -149   -500    233     43   -381    399    106   -626    210   -466   -720    275    394     45     96    359    117   -369   -294   -249 
     -     -9  -7942  -8984   -894  -1115   -701  -1378      *      * 
    88  -4497  -4117  -4899  -5251  -5560  -4139  -4798  -6328  -5454  -5976  -5741  -5026   4302  -5328  -5104  -4798  -4844  -5739  -4665  -5484    88
     -   -149   -500    233     43   -381    399    106   -626    210   -466   -720    275    394     45     96    359    117   -369   -294   -249 
     -     -9  -7942  -8984   -894  -1115   -701  -1378      *      * 
    89   1013  -1902  -3570  -3883  -4396   3446  -3559  -4231  -4051  -4484  -3595  -2761  -2922  -3598  -3875  -1551  -1770  -3048  -4500  -4475    89
     -   -149   -500    233     43   -381    399    106   -626    210   -466   -720    275    394     45     96    359    117   -369   -294   -249 
     -     -9  -7942  -8984   -894  -1115   -701  -1378      *      * 
    90   -809  -2205    405   -134  -2503  -1789   -439  -2229   1587   -239  -1302   -436  -1879    820   1640   -703    472  -1815  -2396   1301    90
     -   -149   -500    233     43   -381    399    106   -626    210   -466   -720    275    394     45     96    359    117   -369   -294   -249 
     -     -9  -7942  -8984   -894  -1115   -701  -1378      *      * 
    91   1034  -1635  -3645  -3674  -4067   2801  -3221  -3843  -3542  -4084  -3156  -2507  -2677  -3167  -3479   1541    548  -2713  -4278  -4121    91
     -   -149   -500    233     43   -381    399    106   -626    210   -466   -720    275    394     45     96    359    117   -369   -294   -249 
     -     -9  -7942  -8984   -894  -1115   -701  -1378      *      * 
    92   -854  -2251   1360   -138  -2546  -1796   -496  -2276   -109  -2262  -1363    823   1086   1308   -617   -744   1649    103  -2464  -1795    92
     -   -149   -500    233     43   -381    399    106   -626    210   -466   -720    275    394     45     96    359    117   -369   -294   -249 
     -     -9  -7942  -8984   -894  -1115   -701  -1378      *      * 
    93  -2728  -2283  -5203  -4788  -1652  -4801  -4122    115  -4566   2060   -472  -4559  -4494  -4016  -4404  -4131  -2696   2838  -3252  -3097    93
     -   -149   -500    233     43   -381    399    106   -626    210   -466   -720    275    394     45     96    359    117   -369   -294   -249 
     -     -9  -7942  -8984   -894  -1115   -701  -1378      *      * 
    94   -840  -1206  -1535    353   1587  -2093   1417   -804   -815  -1088   -384  -1091  -2167   -699    585  -1077    959    674  -1582   2085    94
     -   -149   -500    233     43   -381    399    106   -626    210   -466   -720    275    394     45     96    359    117   -369   -294   -249 
     -     -9  -7942  -8984   -894  -1115   -701  -1378      *      * 
    95   3609  -2508  -4184  -4493  -4592  -2737  -3989  -4421  -4496  -4701  -4051  -3440  -3474  -4171  -4253  -2294  -2487  -3536  -4484  -4643    95
     -   -149   -500    233     43   -381    399    106   -626    210   -466   -720    275    394     45     96    359    117   -369   -294   -249 
     -     -9  -7942  -8984   -894  -1115   -701  -1378      *      * 
    96  -1148  -2647   2373   1558  -2940  -1916   2408  -2701    452   -334  -1758   -542  -2109   -283   -913   -998  -1103  -2258  -2826  -2113    96
     -   -149   -500    233     43   -381    399    106   -626    210   -466   -720    275    394     45     96    359    117   -369   -294   -249 
     -     -9  -7942  -8984   -894  -1115   -701  -1378      *      * 
    97  -4720  -3927  -5139  -5454   4513  -4504  -2520  -3938  -5326  -3307  -3429  -4469  -4782  -4575  -4818  -4787  -4810  -4172  -1812   -736    97
     -   -149   -500    233     43   -381    399    106   -626    210   -466   -720    275    394     45     96    359    117   -369   -294   -249 
     -     -9  -7942  -8984   -894  -1115   -701  -1378      *      * 
    98   -891  -2167   -781   1498  -2434  -1867   2357  -2129    -72  -2151  -1283   -537  -1964    -90   1516    279   -827   1136  -2377  -1758    98
     -   -149   -500    233     43   -381    399    106   -626    210   -466   -720    275    394     45     96    359    117   -369   -294   -249 
     -     -9  -7942  -8984   -894  -1115   -701  -1378      *      * 
    99  -2595  -2100  -5199  -4801  -2001  -4951  -4459   3365  -4680    981   -765  -4614  -4605  -4294  -4643  -4276  -2563   1200  -3649  -3415    99
     -   -149   -500    233     43   -381    399    106   -626    210   -466   -720    275    394     45     96    359    117   -369   -294   -249 
     -     -9  -7942  -8984   -894  -1115   -701  -1378      *      * 
   100   -886   1299   2076   -639  -2749    607   -933  -2467   -593  -2515  -1631   -848    767   -521  -1066   1121    975  -1976  -2746  -2144   100
     -   -149   -500    233     43   -381    399    106   -626    210   -466   -720    275    394     45     96    359    117   -369   -294   -249 
     -     -9  -7942  -8984   -894  -1115   -701  -1378      *      * 
   101  -1085  -2546   2338   -263  -2886  -1939   -622  -2622   1023  -2544  -1647    669  -2075   2014   1132   -949  -1022  -2182  -2688  -2029   101
     -   -149   -500    233     43   -381    399    106   -626    210   -466   -720    275    394     45     96    359    117   -369   -294   -249 
     -     -9  -7942  -8984   -894  -1115   -701  -1378      *      * 
   102    743  -2438   1072   2066  -2752   -391   -555  -2510    754  -2453  -1540   -454  -1966   -106   -705    652   -895  -2059  -2625  -1924   102
     -   -149   -500    233     43   -381    399    106   -626    210   -466   -720    275    394     45     96    359    117   -369   -294   -249 
     -     -9  -7942  -8984   -894  -1115   -701  -1378      *      * 
   103   -837  -1267  -1442   1430  -1299  -2067   -805    296    500    547   1922  -1025  -2142    985  -1071  -1042   -776    765  -1653  -1208   103
     -   -149   -500    233     43   -381    399    106   -626    210   -466   -720    275    394     45     96    359    117   -369   -294   -249 
     -     -9  -7942  -8984   -894  -1115   -701  -1378      *      * 
   104  -3288  -2743  -5695  -5187  -1286  -5429  -4322   2433  -4963   2616    -76  -5146  -4719  -3993  -4591  -4789  -3183   -733  -3046  -3124   104
     -   -149   -500    233     43   -381    399    106   -626    210   -466   -720    275    394     45     96    359    117   -369   -294   -249 
     -     -9  -7942  -8984   -894  -1115   -701  -1378      *      * 
   105   1657  -3284   2722   1047  -3556  -2093  -1129  -3361    635  -3285  -2451   -703  -2437   -732  -1605  -1446  -1654  -2892  -3467  -2662   105
     -   -149   -500    233     43   -381    399    106   -626    210   -466   -720    275    394     45     96    359    117   -369   -294   -249 
     -     -9  -7942  -8984   -894  -1115   -701  -1378      *      * 
   106    571  -2235    667   1994  -2549  -1751   -413  -2294      4  -2248  -1326   -389  -1846    947    873   -662    305  -1853   1642  -1744   106
     -   -149   -500    233     43   -381    399    106   -626    210   -466   -720    275    394     45     96    359    117   -369   -294   -249 
     -     -9  -7942  -8984   -894  -1115   -701  -1378      *      * 
   107  -2579  -2084  -5189  -4798  -2047  -4947  -4489   3415  -4682    795   -809  -4609  -4611  -4323  -4661  -4275  -2549   1219  -3696  -3442   107
     -   -149   -500    233     43   -381    399    106   -626    210   -466   -720    275    394     45     96    359    117   -369   -294   -249 
     -     -9  -7942  -8984   -894  -1115   -701  -1378      *      * 
   108  -1938  -2884  -2192  -1323  -3332  -2743   -953  -2894   1107   -530  -2008  -1420  -2746   1427   3086  -1855  -1759  -2616  -2786   1477   108
     -   -149   -500    233     43   -381    399    106   -626    210   -466   -720    275    394     45     96    359    117   -369   -294   -249 
     -     -9  -7942  -8984   -894  -1115   -701  -1378      *      * 
   109   1001  -2316   -624   1298  -2638  -1799   -475  -2383    991  -2330  -1415   -437  -1908   2321   -541    637   -800  -1941  -2499  -1823   109
     -   -149   -500    233     43   -381    399    106   -626    210   -466   -720    275    394     45     96    359    117   -369   -294   -249 
     -     -9  -7942  -8984   -894  -1115   -701  -1378      *      * 
   110    628  -2009   -734   1533  -2238  -1796   -466  -1926    -89   -443    801   -475  -1886   1046   1320    168   -720   -326  -2250  -1629   110
     -   -149   -500    233     43   -381    399    106   -626    210   -466   -720    275    394     45     96    359    117   -369   -294   -249 
     -     -9  -7942  -8984   -894  -1115   -701  -1378      *      * 
   111   1357  -1488  -3296  -3020  -2310  -2160  -2434  -1536  -2738    482  -1447  -2364  -2727  -2511  -2747  -1443   3123  -1318  -2849  -2532   111
     -   -149   -500    233     43   -381    399    106   -626    210   -466   -720    275    394     45     96    359    117   -369   -294   -249 
     -     -9  -7942  -8984   -894  -1115   -701  -1378      *      * 
   112   2209  -2481    936   1215  -2793  -1860   -595  -2545    518  -2490  -1585   -491  -2009   -149    335   -868   -950  -2101  -2661  -1969   112
     -   -149   -500    233     43   -381    399    106   -626    210   -466   -720    275    394     45     96    359    117   -369   -294   -249 
     -     -9  -7942  -8984   -894  -1115   -701  -1378      *      * 
   113   -827  -2303    449   1310  -2621    761   -451  -2373    -46  -2318  -1396   1293  -1879      5   1398    174    452  -1924  -2487  -1800   113
     -   -149   -500    233     43   -381    399    106   -626    210   -466   -720    275    394     45     96    359    117   -369   -294   -249 
     -     -9  -7942  -8984   -894  -1115   -701  -1378      *      * 
   114  -1596  -3032   1266   -506  -3422   2692  -1022  -3154   1009  -3060  -2226   -820  -2436   -610    576  -1425  -1556  -2719  -3188  -2531   114
     -   -149   -500    233     43   -381    399    106   -626    210   -466   -720    275    394     45     96    359    117   -369   -294   -249 
     -     -9  -7942  -8984   -894  -1115   -701  -1378      *      * 
   115   -889  -2368    728   1950  -2689  -1808   1975  -2440    787  -2379  -1462    835  -1925    -41   1388   -761   -830  -1991  -2543  -1858   115
     -   -149   -500    233     43   -381    399    106   -626    210   -466   -720    275    394     45     96    359    117   -369   -294   -249 
     -     -9  -7841  -8883   -894  -1115   -701  -1378      *      * 
   116  -2479  -3547  -1353   1154  -4191  -2767  -1355  -3775   3493  -3520  -2835  -1456  -3006   -966   -460  -2286  -2350  -3441  -3420  -3089   116
     -   -149   -500    233     43   -381    399    106   -626    210   -466   -720    275    394     45     96    359    117   -369   -294   -249 
     -     -9  -7841  -8883   -894  -1115   -701  -1378      *      * 
   117   -905   3503  -2691  -2100   -617  -2365   2372   -345  -1778    476    -36  -1815  -2427  -1510  -1763  -1431   1013   -260  -1130   1891   117
     -   -149   -500    233     43   -381    399    106   -626    210   -466   -720    275    394     45     96    359    117   -369   -294   -249 
     -     -9  -7841  -8883   -894  -1115   -701  -1378      *      * 
   118  -1137  -1144    693  -1963   1972  -2527  -1340   -456  -1798   1857   -112  -1848  -2593  -1538  -1893  -1606   1017   -466  -1453  -1007   118
     -   -149   -500    233     43   -381    399    106   -626    210   -466   -720    275    394     45     96    359    117   -369   -294   -249 
     -     -9  -7841  -8883   -894  -1115   -701  -1378      *      * 
   119  -1333  -2061  -1665  -1047  -2302  -2302   1459  -1940   -162  -2065  -1328  -1176   2792   -563   1835  -1382  -1268    611  -2324  -1878   119
     -   -149   -500    233     43   -381    399    106   -626    210   -466   -720    275    394     45     96    359    117   -369   -294   -249 
     -     -9  -7841  -8883   -894  -1115   -701  -1378      *      * 
   120   -812  -1672   -977   1792    916  -1893   -563  -1428   -255  -1595   -819   -664  -1979   -231   1328   -840    937  -1193   2739  -1353   120
     -   -149   -500    233     43   -381    399    106   -626    210   -466   -720    275    394     45     96    359    117   -369   -294   -249 
     -     -9  -7841  -8883   -894  -1115   -701  -1378      *      * 
   121  -2715  -2310  -4593  -4233   3373  -4115  -1682  -1087  -3857   1171   2058  -3403  -3935  -3082  -3508  -3272  -2620  -1489   -999   2163   121
     -   -149   -500    233     43   -381    399    106   -626    210   -466   -720    275    394     45     96    359    117   -369   -294   -249 
     -     -9  -7841  -8883   -894  -1115   -701  -1378      *      * 
   122   -719  -2148    458   1202  -2450  -1699   1483   -393     51  -2156  -1242   -341  -1792   1881   -453    708    613   -375  -2342  -1671   122
     -   -149   -500    233     43   -381    399    106   -626    210   -466   -720    275    394     45     96    359    117   -369   -294   -249 
     -     -9  -7841  -8883   -894  -1115   -701  -1378      *      * 
   123    320  -1004  -2751  -2198  -1119  -2467  -1502    690  -1944   -889   -297    375  -2593  -1706  -2000  -1565   1732   2357  -1650  -1281   123
     -   -149   -500    233     43   -381    399    106   -626    210   -466   -720    275    394     45     96    359    117   -369   -294   -249 
     -     -9  -7841  -8883   -894  -1115   -701  -1378      *      * 
   124    634  -2248   1603   1354  -2560  -1722   1861  -2309   1034  -2260  -1342   -357  -1832     49   -513   -659   -723  -1866  -2433    848   124
     -   -149   -500    233     43   -381    399    106   -626    210   -466   -720    275    394     45     96    359    117   -369   -294   -249 
     -     -9  -7841  -8883   -894  -1115   -701  -1378      *      * 
   125  -2394  -1904  -5025  -4651  -2176  -4786  -4434   2777  -4549    725   -931  -4441  -4510  -4315  -4591  -4112  -2373   2522  -3779  -3423   125
     -   -149   -500    233     43   -381    399    106   -626    210   -466   -720    275    394     45     96    359    117   -369   -294   -249 
     -     -9  -7841  -8883   -894  -1115   -701  -1378      *      * 
   126  -1233  -2451  -1220   -579  -2762  -2150   2245  -2466   1250  -2401  -1563   -810  -2210   -197   2101    726  -1131  -2109  -2502   2116   126
     -   -149   -500    233     43   -381    399    106   -626    210   -466   -720    275    394     45     96    359    117   -369   -294   -249 
     -     -9  -7841  -8883   -894  -1115   -701  -1378      *      * 
   127  -2540  -4301   3837   -583  -4613  -2325  -1827  -4720  -2247  -4568  -4013    934  -2920  -1536  -3201  -2192  -2669  -4136  -4618  -3610   127
     -   -149   -500    233     43   -381    399    106   -626    210   -466   -720    275    394     45     96    360    117   -369   -294   -249 
     -   -186  -3072  -8883   -202  -2936   -701  -1378      *      * 
   128    772  -2178    608    -70  -2488    -35   -384  -2221   1765   -670  -1275   -373  -1824     68   1525   -646   -696  -1795  -2366  -1703   129
     -   -149   -500    233     43   -381    399    106   -626    210   -466   -720    275    394     45     96    359    117   -369   -294   -249 
     -     -9  -7841  -8883   -894  -1115   -701  -1378      *      * 
   129    858  -2208   1255    -32  -2523  -1706   1990  -2270     31  -2222  -1302    871  -1808   1393   -478    231    752  -1827  -2397  -1715   130
     -   -149   -500    233     43   -381    399    106   -626    210   -466   -720    275    394     45     96    359    117   -369   -294   -249 
     -     -9  -7841  -8883   -894  -1115   -701  -1378      *      * 
   130  -2752  -3562   1173  -1689  -4893   3511  -2727  -5078  -3159  -4978  -4401  -1979  -3422  -2529  -3807  -2675  -3017  -4329  -4556  -4276   131
     -   -149   -500    233     43   -381    399    106   -626    210   -466   -720    275    394     45     96    359    117   -369   -294   -249 
     -     -9  -7841  -8883   -894  -1115   -701  -1378      *      * 
   131  -1055  -2575    679   2253  -2880  -1833   -629  -2647   1558  -2584  -1684   1239  -2021   -190   -832   -903    518  -2191  -2754  -2035   132
     -   -149   -500    233     43   -381    399    106   -626    210   -466   -720    275    394     45     96    359    117   -369   -294   -249 
     -     -9  -7841  -8883   -894  -1115   -701  -1378      *      * 
   132  -2533  -2099  -5017  -4621  -1699  -4616  -4016    301  -4402   1616   -528  -4369  -4374  -3957  -4291  -3942  -2513   3091  -3253  -3026   133
     -   -149   -500    233     43   -381    399    106   -626    210   -466   -720    275    394     45     96    359    117   -369   -294   -249 
     -     -9  -7841  -8883   -894  -1115   -701  -1378      *      * 
   133  -2355  -2085  -4212  -4012   -733  -3761  -2064   -369  -3652  -1499  -1328  -3339  -3885  -3297  -3511  -3066  -2388   3363  -1515   2090   134
     -   -149   -500    233     43   -381    399    106   -626    210   -466   -720    275    394     45     96    359    117   -369   -294   -249 
     -     -9  -7841  -8883   -894  -1115   -701  -1378      *      * 
   134   3301  -1578  -3584  -3813  -4050  -1846  -3306  -3821  -3751  -4110  -3202  -2507  -2638  -3325  -3574    981  -1428  -2676  -4281  -4146   135
     -   -149   -500    233     43   -381    399    106   -626    210   -466   -720    275    394     45     96    359    117   -369   -294   -249 
     -     -9  -7841  -8883   -894  -1115   -701  -1378      *      * 
   135  -1000  -2109   -963   1581  -2400  -1964   -615  -2001    -83  -2100  -1280   -686  -2072   -208   2462   -949    646    650  -2362  -1805   136
     -   -149   -500    233     43   -381    399    106   -626    210   -466   -720    275    394     45     96    359    117   -369   -294   -249 
     -     -9  -7841  -8883   -894  -1115   -701  -1378      *      * 
   136  -2425  -2000  -4931  -4583  -1956  -4525  -4116    437  -4377    656   -795  -4303  -4376  -4088  -4344  -3874  -2425   3405  -3474  -3125   137
     -   -149   -500    233     43   -381    399    106   -626    210   -466   -720    275    394     45     96    359    117   -369   -294   -249 
     -     -9  -7841  -8883   -894  -1115   -701  -1378      *      * 
   137   -848  -2335   1507   1110  -2652  -1751   1678  -2407    -59  -2348  -1431    901  -1878   1951   1158   -717   -792  -1956  -2514  -1822   138
     -   -149   -500    233     43   -381    399    106   -626    210   -466   -720    275    394     45     96    359    117   -369   -294   -249 
     -     -9  -7841  -8883   -894  -1115   -701  -1378      *      * 
   138  -2918  -3486  -3822  -2231  -4440  -3356  -1179  -3699   3115  -3302  -2660  -2050  -3277   -761   2760  -2791  -2551  -3494  -3097  -3062   139
     -   -149   -500    233     43   -381    399    106   -626    210   -466   -720    275    394     45     96    359    117   -369   -294   -249 
     -     -9  -7841  -8883   -894  -1115   -701  -1378      *      * 
   139  -1042  -1989  -1147   -590  -2256  -2035   -688  -1839   1110  -1976  -1190   -811  -2143   1597   -448  -1036   2557    523  -2282  -1770   140
     -   -149   -500    233     43   -381    399    106   -626    210   -466   -720    275    394     45     96    359    117   -369   -294   -249 
     -     -9  -7841  -8883   -894  -1115   -701  -1378      *      * 
   140  -2845  -2396  -5248  -4793  -1337  -4831  -3973    -48  -4536   2685   -156  -4599  -4429  -3819  -4280  -4158  -2791   1966  -2977  -2922   141
     -   -149   -500    233     43   -381    399    106   -626    210   -466   -720    275    394     45     96    359    117   -369   -294   -249 
     -     -9  -7841  -8883   -894  -1115   -701  -1378      *      * 
   141  -4638  -3807  -4772  -5082   -678  -4414  -2041  -4196  -4865  -3595  -3653  -4063  -4653  -4182  -4439  -4526  -4684  -4275  -1343   4846   142
     -   -149   -500    233     43   -381    399    106   -626    210   -466   -720    275    394     45     96    359    117   -369   -294   -249 
     -     -9  -7841  -8883   -894  -1115   -701  -1378      *      * 
   142  -2365  -1875  -5023  -4703  -2476  -4795  -4745   2159  -4636  -1259  -1199  -4489  -4580  -4557  -4769  -4162  -2361   3276  -4155  -3659   143
     -   -149   -500    233     43   -381    399    106   -626    210   -466   -720    275    394     45     96    359    117   -369   -294   -249 
     -     -9  -7841  -8883   -894  -1115   -701  -1378      *      * 
   143    701  -3148  -2870  -1781  -3979  -2996  -1077  -3367   1636  -3092  -2391  -1736  -3000   -659   3375  -2277  -2142  -3091  -2990  -2825   144
     -   -149   -500    233     43   -381    399    106   -626    210   -466   -720    275    394     45     96    359    117   -369   -294   -249 
     -     -9  -7841  -8883   -894  -1115   -701  -1378      *      * 
   144  -1307  -2554   1080   -598  -2942  -2180   -670  -2588   1754    478  -1665   -833  -2255   -235   2445  -1197  -1203  -2222  -2611  -2099   145
     -   -149   -500    233     43   -381    399    106   -626    210   -466   -720    275    394     45     96    359    117   -369   -294   -249 
     -     -9  -7841  -8883   -894  -1115   -701  -1378      *      * 
   145  -3941  -3955  -3829  -3422  -4939  -3818  -2781  -4990   3958  -4648  -4159  -3365  -4102  -2523  -1630  -3963  -3858  -4705  -3993  -4216   146
[truncated: 4,939,232 more chars]
